# Supplementary material for: TDP-43-mediated amyotrophic lateral sclerosis: new/hidden insights from Drosophila
Source: Front Cell Dev Biol. 2025 Oct 16;13:1677090. doi: 10.3389/fcell.2025.1677090 (PMC12573270; doi:10.3389/fcell.2025.1677090)
Supplement: Supplementary file 1 [file Table2.xlsx]

## Sheet: Table S2 _ BP
Enrichment FDR	Category	nGenes	Pathway Genes	Fold Enrichment	Pathway	URL	Genes
3.15121e-09	BP	138	626	1.81557	GO:0006518 peptide metabolic process	http://amigo.geneontology.org/amigo/term/GO:0006518	imd Rel lola eEF1alpha2 GstD1 RpL36 tko RpS14a RpS14b Fur1 GstD2 GstD5 GstD7 bol heph twin RpL9 Rga CG11596 eIF1A CG13364 GlyRS Aasdh 312 alpha-PheRS DENR Ggt-1 Spp mRpL51 Not3 GstE13 RpS23 CG8963 Upf3 PAN3 Larp4B CG10075 eIF3l roq CG2911 mRpL55 CG4467 CG10365 beta-PheRS Ythdf SppL CG11951 Gclc mRpS14 Gclm CG31198 gw GstE9 GstE7 GstE5 GstE3 Rrp40 Psa RpL8 larp Ltn1 eIF4H1 tn CG46339 RpL32 RpL23 R…
1.11183e-08	BP	151	723	1.72007	GO:0043603 cellular amide metabolic process	http://amigo.geneontology.org/amigo/term/GO:0043603	imd Rel lola eEF1alpha2 GstD1 lace RpL36 tko Dhfr RpS14a RpS14b Fur1 GstD2 GstD5 GstD7 bol heph twin RpL9 Rga CG11596 FarO eIF1A CG13364 GlyRS Aasdh ScsbetaG 312 alpha-PheRS DENR Ggt-1 Spp mRpL51 Not3 GstE13 RpS23 CG8963 Upf3 PAN3 Larp4B CG10075 eIF3l roq CG2911 CG4830 CG17562 mRpL55 CG4467 CG10365 CG6178 beta-PheRS Ythdf SppL CG11951 CDase Gclc mRpS14 Gclm CG31198 gw GstE9 GstE7 GstE5 GstE3 GlcT…
1.25371e-08	BP	141	665	1.74625	GO:0009791 post-embryonic development	http://amigo.geneontology.org/amigo/term/GO:0009791	sad Cyp4aa1 fkh sturkopf Smox crp skd hid rpr chn nom Ude lola CG12539 CG9512 CG12398 m otk Mbs Vang fz2 crol Drp1 SoxN scaf pan alph IP3K2 arr Dll Cam cg D Dl Pka-C3 E(bx) ed egl Eip75B Fas2 fog ft hth Jra klar kto sas mam px S sca sgg shg sog spz Egfr trc ptc Ubx usp ct unk CrebA rho hh Su(H) hop tok Top1 Myo61F corto Rac1 Cyp18a1 heph Mef2 E2f1 Pgcl Trl cher Pi3K59F spen Drice Cbl stck pcm Sp1…
4.01013e-07	BP	113	524	1.77605	GO:0043043 peptide biosynthetic process	http://amigo.geneontology.org/amigo/term/GO:0043043	imd Rel lola eEF1alpha2 RpL36 tko RpS14a RpS14b bol heph twin RpL9 Rga eIF1A CG13364 GlyRS Aasdh 312 alpha-PheRS DENR mRpL51 Not3 RpS23 CG8963 Upf3 PAN3 Larp4B CG10075 eIF3l roq CG2911 mRpL55 beta-PheRS Ythdf Gclc mRpS14 Gclm gw Rrp40 RpL8 larp Ltn1 eIF4H1 tn RpL32 RpL23 RpS18 RpL11 RpS21 RpL10 RpS10a RpS11 RpL10Ab mRpL21 RpL38 mRpL34 RpS10b RpL27A RpL19 RpS12 pum spz Dro CG4612 CG13928 GAPsec PQ…
4.01013e-07	BP	121	575	1.73311	GO:0043604 amide biosynthetic process	http://amigo.geneontology.org/amigo/term/GO:0043604	imd Rel lola eEF1alpha2 lace RpL36 tko RpS14a RpS14b bol heph twin RpL9 Rga eIF1A CG13364 GlyRS Aasdh 312 alpha-PheRS DENR mRpL51 Not3 RpS23 CG8963 Upf3 PAN3 Larp4B CG10075 eIF3l roq CG2911 CG4830 mRpL55 CG6178 beta-PheRS Ythdf Gclc mRpS14 Gclm gw GlcT Rrp40 RpL8 larp Ltn1 eIF4H1 tn RpL32 RpL23 RpS18 RpL11 RpS21 RpL10 RpS10a RpS11 RpL10Ab mRpL21 RpL38 mRpL34 RpS10b RpL27A RpL19 RpS12 pum spz Dro …
7.14364e-07	BP	118	563	1.72616	GO:0002165 instar larval or pupal development	http://amigo.geneontology.org/amigo/term/GO:0002165	sad Cyp4aa1 fkh sturkopf hid rpr Ude CG12539 CG9512 CG12398 m otk Mbs Vang fz2 crol SoxN scaf pan alph IP3K2 arr Dll Cam cg D Dl Pka-C3 E(bx) ed egl Eip75B Fas2 fog ft hth Jra kto sas mam px S sca sgg shg skd sog Egfr trc ptc Ubx usp ct unk CrebA rho hh Su(H) hop tok Top1 Myo61F corto Rac1 Cyp18a1 heph Pgcl Trl Pi3K59F spen Drice Cbl stck pcm Sp1 drm Smox myo Dronc SPARC drpr Spn88Ea obst-A RhoGA…
1.89283e-06	BP	105	492	1.75765	GO:0048569 post-embryonic animal organ development	http://amigo.geneontology.org/amigo/term/GO:0048569	crp skd chn nom lola m otk Mbs Vang fz2 crol Drp1 scaf alph arr Dll cg Dl Pka-C3 ed Fas2 fog ft hth Jra klar kto mam px S sca sgg shg sog spz Egfr trc ptc Ubx hid ct unk rho hh Su(H) hop tok Myo61F corto Rac1 Cyp18a1 heph Mef2 rpr E2f1 Pgcl Trl cher spen Cbl stck pcm Sp1 drm Tnpo Smox myo SPARC GlyRS CG8878 Spn88Ea RhoGAP19D CG4036 pyr asrij RhoGEF64C tow wls RhoGAP68F RhoGAP71E Gclc Pcyt1 pygo R…
5.89331e-06	BP	100	472	1.74488	GO:0007552 metamorphosis	http://amigo.geneontology.org/amigo/term/GO:0007552	fkh hid rpr Phk-3 m otk Mbs Vang fz2 crol scaf alph IP3K2 arr Dll Cam cg Dl Pka-C3 ed Fas2 fog ft hth Jra kto mam px S sca sgg shg skd sog Egfr trc ptc Ubx usp ct unk rho hh Su(H) hop tok Myo61F corto Rac1 Cyp18a1 heph Pgcl Trl Pi3K59F spen Drice Cbl stck pcm Sp1 drm Smox myo Dronc drpr Spn88Ea RhoGAP19D Atg9 RhoGEF64C tow Atg18a BI-1 wls RhoGAP68F RhoGAP71E Atg17 Gclc Pcyt1 pygo Rbfox1 dpy pan e…
9.30307e-06	BP	95	446	1.75427	GO:0048707 instar larval or pupal morphogenesis	http://amigo.geneontology.org/amigo/term/GO:0048707	fkh hid rpr m otk Mbs Vang fz2 crol scaf alph IP3K2 arr Dll Cam cg Dl Pka-C3 ed Fas2 fog ft hth Jra kto mam px S sca sgg shg skd sog Egfr trc ptc Ubx ct unk rho hh Su(H) hop tok Myo61F corto Rac1 Cyp18a1 heph Pgcl Trl Pi3K59F spen Drice Cbl stck pcm Sp1 drm Smox myo Dronc drpr Spn88Ea RhoGAP19D Atg9 RhoGEF64C tow Atg18a BI-1 wls RhoGAP68F RhoGAP71E Atg17 Gclc Pcyt1 pygo Rbfox1 dpy pan e(y)3 Nedd4…
1.12492e-05	BP	97	461	1.73292	GO:0009886 post-embryonic animal morphogenesis	http://amigo.geneontology.org/amigo/term/GO:0009886	fkh hid rpr m otk Mbs Vang fz2 crol scaf alph IP3K2 arr Dll Cam cg D Dl Pka-C3 ed egl Fas2 fog ft hth Jra kto mam px S sca sgg shg skd sog Egfr trc ptc Ubx ct unk rho hh Su(H) hop tok Myo61F corto Rac1 Cyp18a1 heph Pgcl Trl Pi3K59F spen Drice Cbl stck pcm Sp1 drm Smox myo Dronc drpr Spn88Ea RhoGAP19D Atg9 RhoGEF64C tow Atg18a BI-1 wls RhoGAP68F RhoGAP71E Atg17 Gclc Pcyt1 pygo Rbfox1 dpy pan e(y)3…
1.20436e-05	BP	95	450	1.73868	GO:0040007 growth	http://amigo.geneontology.org/amigo/term/GO:0040007	otk Sema1a CG13531 Sema2b pum RhoGAP68F sog Socs16D Ilp2 alphaTub85E ft Jra sgg Wnt5 Rac1 rin Vang Nup154 DAAM Tollo spict Liprin-gamma chrb puf Ythdf Lgr3 cic Src64B scb Abl arr dnc Fas2 fkh rut Sh shg spz stau Egfr tra Ubx usp hid Rox8 Sdc simj CASK Sep2 fz2 Lk6 pcm Idgf1 Mnt FarO Smox Nipped-B drpr Spn88Ea Tao Samuel Sfmbt scaf ItgaPS4 Sesn Larp4B slif Octbeta2R Spn88Eb Syp Rassf atl Cul5 dj-1…
1.36046e-05	BP	186	1054	1.45339	GO:0009888 tissue development	http://amigo.geneontology.org/amigo/term/GO:0009888	chif fs(2)ltoPP43 Fs(2)Ket otk Sema1a Vang Dlish dsd Sema2b rst Pxd hh Idgf3 Idgf1 Idgf4 sano d Abl ft shg hop Rac1 dock RhoL pan Src64B ct rho Myo61F Mef2 Scgdelta SPARC NimB2 Swip-1 CG12896 Zasp66 sls how CG44245 Pde8 hll AnxB9 aop Dl ed Jra m E(spl)mgamma-HLH sgg skd Egfr trx Su(H) Mbs noc corto Wnt4 Sep2 Su(Tpl) rin fz2 crol drpr Tollo scaf tow CG14073 Nipped-A alph gish tal-AA cic Mrp4 sbb a…
1.3919e-05	BP	114	574	1.63569	GO:0000902 cell morphogenesis	http://amigo.geneontology.org/amigo/term/GO:0000902	Appl Fas2 Rac1 Sema1a stck Tao CG13531 CG34401 Nedd4 CG42797 Dscam4 mwh Sema2b Ten-a DAAM fog Sdc comm2 alphaTub85E Abl Arpc1 m mud sgg Nrt ct Ptp4E Ptp99A otk Wnt5 dock Vang RhoGAPp190 spict Liprin-gamma Ythdf Mical lola Fas1 arr Cam chif D Dab Dl dnc ed for h sas pum rut sad Sh shg sm spz trc ptc hid rho hh fs(1)h hop tok Mbs Wnt4 sqz Rel cher CkIalpha chn fz2 spen Smox Dronc GlyRS jim SoxN fen…
1.3919e-05	BP	132	691	1.57327	GO:0050793 regulation of developmental process	http://amigo.geneontology.org/amigo/term/GO:0050793	h Jra E(spl)mgamma-HLH Rac1 Sema1a Vang Rga stck Cals Alk Nedd4 CG42797 mwh Sema2b rst pum DAAM SelG RhoGAP68F dl aop fog Smox Not3 Dab Dl ed ft sgg Wnt5 rin RhoGAPp190 CG1572 spict Liprin-gamma Ythdf Lgr3 alph gish cic Src64B DnaJ-1 pAbp scb Abl csw Fas2 fkh Gbeta13F Hsp83 hth m stau Egfr trc Ubx usp hid mts unk hh hop tws Top1 Mbs Rox8 Sdc Wnt4 simj Spn lark Dp E2f1 Pp2B-14D CASK cher Pi3K59F c…
1.62238e-05	BP	117	597	1.61406	GO:0002009 morphogenesis of an epithelium	http://amigo.geneontology.org/amigo/term/GO:0002009	otk Vang Dlish sano d Abl ft shg hop dock pan Src64B aop Dl ed Jra m ct Mbs Wnt4 rin fz2 crol Tollo scaf tow alph gish tal-AA arr awd Dll cg csw Dab Pka-C3 Fas2 fkh fog Gbeta13F hth kto Lam mam px S sad sca sgg skd sog Egfr trc ptc Ubx hid Ptp4E unk rho hh Su(H) tok noc Myo61F corto Rac1 Cyp18a1 heph rpr Dp Pgcl Trl cher spen Cbl stck pcm Sp1 drm Smox par-6 myo SPARC CSN1b Spn88Ea RhoGAP19D RhoGE…
1.62238e-05	BP	188	1075	1.44032	GO:0009605 response to external stimulus	http://amigo.geneontology.org/amigo/term/GO:0009605	CecA2 DptA Dro BomS2 BomS1 GNBP-like3 CG9372 Spn88Eb SPE Obp99c Tep4 AttC Drs imd Rel slif lola CecB CecC Fas2 Jra Pepck1 spz Rac1 Sema1a Sesn spz6 Nprl3 CG17738 akirin CG34401 dl Src64B Dscam4 Sema2b Inx3 rudhira Ten-a AttA rin PGRP-SA Tg Listericin pirk PGRP-LF laza Gat GNBP3 PGRP-SC1a Drsl1 Kr-h1 LysP LysX Sdc RhoL Rab14 Dronc Tollo Usp2 Nazo grass GNBP2 BomS6 BomS5 comm2 AttB PGRP-SC2 CG6429 …
1.62238e-05	BP	120	616	1.60439	GO:0048729 tissue morphogenesis	http://amigo.geneontology.org/amigo/term/GO:0048729	otk Vang Dlish sano d Abl ft shg hop dock pan Src64B aop Dl ed Jra m ct Mbs Wnt4 rin fz2 crol Tollo scaf tow alph gish tal-AA arr awd Dll cg csw Dab Pka-C3 Fas2 fkh fog Gbeta13F hth kto Lam mam px S sad sca sgg skd sog Egfr trc ptc Ubx hid Ptp4E unk rho hh Su(H) tok noc Myo61F corto Rac1 Cyp18a1 heph rpr Dp Pgcl Trl cher spen Cbl stck pcm Sp1 drm Smox par-6 myo SPARC CSN1b Spn88Ea RhoGAP19D pyr R…
1.89212e-05	BP	202	1176	1.41466	GO:0007399 nervous system development	http://amigo.geneontology.org/amigo/term/GO:0007399	Psc E2f1 glu CycT Ctr9 grh Antp Appl Fas2 h hth E(spl)mgamma-HLH spz Wnt5 Rac1 Wnt4 Spn Sema1a unc-119 Tao CG13531 spz6 Cals Alk Rbfox1 CG34401 Nedd4 CG42797 Acsl Dscam4 Sema2b stai tau Ten-a rst aop csw pum Cbl DAAM RhoGAP68F fzr Sgt1 Fas1 Dab Dl mam pcx sca ct Ptp4E Ptp99A otk hop hig Sdc sqz Rel Tollo IA-2 Aduk comm2 dl dar1 lola glec Doa Abl Jra Arpc1 mud S sgg Egfr trc Nrt mts rho Mbs noc do…
1.98595e-05	BP	214	1262	1.39657	GO:0048513 animal organ development	http://amigo.geneontology.org/amigo/term/GO:0048513	Psc E2f1 glu CycT Ctr9 grh Antp hth hop Sema1a Vang dsd Pvf3 Asx Sema2b rst aop csw fkh hh Cbl Idgf3 Idgf1 Idgf4 sano Abl Dll ft shg Egfr otk Rac1 Sdc dock Mef2 RhoL drpr Alk pan crb sing Src64B Ten-a Fas2 crp skd Ubx hid ct rho rpr chn wdp asrij nom sls Doa lola AnxB9 Dab Dl ed h m E(spl)mgamma-HLH sca trx mts Hrb87F Su(H) Mbs noc Sep2 Su(Tpl) rin fz2 crol Drp1 scaf CG14073 bchs Nipped-A alph Eg…
2.0432e-05	BP	97	474	1.6854	GO:0006412 translation	http://amigo.geneontology.org/amigo/term/GO:0006412	eEF1alpha2 RpL36 tko RpS14a RpS14b bol heph twin RpL9 Rga eIF1A CG13364 GlyRS 312 alpha-PheRS DENR mRpL51 Not3 RpS23 CG8963 Upf3 PAN3 Larp4B CG10075 eIF3l roq CG2911 mRpL55 beta-PheRS Ythdf mRpS14 gw Rrp40 RpL8 larp Ltn1 eIF4H1 tn RpL32 RpL23 RpS18 RpL11 RpS21 RpL10 RpS10a RpS11 RpL10Ab mRpL21 RpL38 mRpL34 RpS10b RpL27A RpL19 RpS12 pum CG4612 CG13928 GAPsec PQBP1 Rbfox1 Unr NAT1 mRpL49 RpS15Ab eI…
2.0432e-05	BP	73	325	1.8499	GO:0035120 post-embryonic appendage morphogenesis	http://amigo.geneontology.org/amigo/term/GO:0035120	m Mbs Vang fz2 crol arr Dll cg D Dl Pka-C3 ed fog ft hth kto mam px S sca sgg shg skd sog Egfr trc ptc Ubx ct unk rho hh Su(H) tok corto Rac1 Cyp18a1 heph Pgcl Trl spen Cbl stck pcm Sp1 drm Smox myo Spn88Ea RhoGAP19D RhoGEF64C tow wls RhoGAP68F RhoGAP71E Gclc Pcyt1 pygo Rbfox1 dpy pan e(y)3 Nedd4 par-1 Asx Gprk2 d cic psq mwh how sbb salm
2.0432e-05	BP	237	1428	1.36687	GO:0048523 negative regulation of cellular process	http://amigo.geneontology.org/amigo/term/GO:0048523	alph dnc Eip75B Jra sas sgg Ubx Psc noc simj bol Sema1a twin mtd CkIalpha Rga Cbl HDAC6 CG8677 GMF Spn55B Spn88Ea 312 CG4238 Spn28Dc Samuel Sfmbt BuGZ Not3 Spn42De Spn47C Sesn PAN3 BI-1 RhoGAP68F Nprl3 roq CG14073 Spn88Eb Ythdf Sox102F CG31715 gw e(y)3 Nedd4 dl Antp Rrp40 CG42797 Mi-2 DnaJ-1 Sema2b gpp tn Su(z)2 CG44774 CG46385 aop D fkh h E(spl)mgamma-HLH pum sog ptc mts hh E2f1 chn kek1 Max Mnt…
2.0432e-05	BP	160	890	1.4806	GO:0048699 generation of neurons	http://amigo.geneontology.org/amigo/term/GO:0048699	Appl Fas2 Wnt5 Rac1 Wnt4 Spn Sema1a Tao CG13531 Alk CG34401 Nedd4 CG42797 Acsl Dscam4 Sema2b stai tau Ten-a rst aop csw Cbl DAAM Sgt1 Fas1 ct Ptp4E Ptp99A hop Sdc IA-2 comm2 Doa Abl Dab Arpc1 mam E(spl)mgamma-HLH mud S trc Nrt mts rho otk Mbs noc dock Vang fz2 par-6 RhoGAPp190 Dronc spict Liprin-gamma Ythdf Mical alph Src64B pAbp Kr-h1 chp lola amx Cam chif D Dl dnc eas ed fog for ft Gbeta13F Hsp…
2.26802e-05	BP	99	489	1.66738	GO:0000904 cell morphogenesis involved in differentiation	http://amigo.geneontology.org/amigo/term/GO:0000904	Appl Fas2 Rac1 Sema1a stck CG13531 CG34401 Nedd4 CG42797 Dscam4 Sema2b Ten-a DAAM Sdc comm2 Abl Arpc1 mud sgg Nrt ct Ptp4E Ptp99A otk Wnt5 dock Vang RhoGAPp190 spict Liprin-gamma Ythdf Mical lola Fas1 Cam chif D Dab Dl dnc fog for sas m pum rut sad Sh shg sm spz trc ptc hid rho fs(1)h hop tok Wnt4 sqz Rel cher chn fz2 spen Smox Dronc GlyRS jim SoxN fend BuGZ CG6701 RhoGEF64C frac RhoGAP71E atl ny…
2.26802e-05	BP	93	451	1.6983	GO:0048858 cell projection morphogenesis	http://amigo.geneontology.org/amigo/term/GO:0048858	Appl Fas2 Rac1 Sema1a Tao CG13531 CG34401 Nedd4 CG42797 Dscam4 Sema2b Ten-a DAAM Sdc comm2 Abl Arpc1 mud Nrt ct Ptp4E Ptp99A otk Wnt5 dock Vang RhoGAPp190 spict Liprin-gamma Ythdf Mical lola Fas1 Cam chif D Dab dnc fog for sas pum rut sad Sh shg sm spz trc ptc hid rho hh fs(1)h tok Mbs Wnt4 sqz Rel cher chn fz2 spen Smox Dronc GlyRS jim SoxN fend BuGZ CG6701 RhoGEF64C frac atl Gclc Alk LRP1 Ube3a…
2.26802e-05	BP	93	451	1.6983	GO:0120039 plasma membrane bounded cell projection morphogenesis	http://amigo.geneontology.org/amigo/term/GO:0120039	Appl Fas2 Rac1 Sema1a Tao CG13531 CG34401 Nedd4 CG42797 Dscam4 Sema2b Ten-a DAAM Sdc comm2 Abl Arpc1 mud Nrt ct Ptp4E Ptp99A otk Wnt5 dock Vang RhoGAPp190 spict Liprin-gamma Ythdf Mical lola Fas1 Cam chif D Dab dnc fog for sas pum rut sad Sh shg sm spz trc ptc hid rho hh fs(1)h tok Mbs Wnt4 sqz Rel cher chn fz2 spen Smox Dronc GlyRS jim SoxN fend BuGZ CG6701 RhoGEF64C frac atl Gclc Alk LRP1 Ube3a…
2.43067e-05	BP	114	587	1.59947	GO:0032989 cellular component morphogenesis	http://amigo.geneontology.org/amigo/term/GO:0032989	Appl Fas2 Rac1 Sema1a Tao CG13531 tmod CG34401 Nedd4 CG42797 Dscam4 Sema2b Ten-a Pxd DAAM sls Sdc comm2 Abl Arpc1 mud Nrt ct Ptp4E Ptp99A otk Wnt5 dock cher Vang RhoGAPp190 spict Liprin-gamma Ythdf Mical lola Fas1 Cam chif D Dab dnc ed fog for Hsc70-5 Jra sas pum rut S sad Sh shg sm spz Egfr trc ptc hid rho hh fs(1)h tok Mbs Wnt4 sqz Rel chn fz2 spen Scgdelta Smox Dronc GlyRS jim SoxN fend BuGZ C…
2.43067e-05	BP	94	459	1.68664	GO:0032990 cell part morphogenesis	http://amigo.geneontology.org/amigo/term/GO:0032990	Appl Fas2 Rac1 Sema1a Tao CG13531 CG34401 Nedd4 CG42797 Dscam4 Sema2b Ten-a DAAM Sdc comm2 Abl Arpc1 mud Nrt ct Ptp4E Ptp99A otk Wnt5 dock Vang RhoGAPp190 spict Liprin-gamma Ythdf Mical lola Fas1 Cam chif D Dab dnc fog for Hsc70-5 sas pum rut sad Sh shg sm spz trc ptc hid rho hh fs(1)h tok Mbs Wnt4 sqz Rel cher chn fz2 spen Smox Dronc GlyRS jim SoxN fend BuGZ CG6701 RhoGEF64C frac atl Gclc Alk LR…
2.43067e-05	BP	83	390	1.75276	GO:0035220 wing disc development	http://amigo.geneontology.org/amigo/term/GO:0035220	hh AnxB9 m E(spl)mgamma-HLH skd Su(H) Mbs Su(Tpl) Vang fz2 crol drpr CG14073 Nipped-A cic Mrp4 sbb Arl1 arr Dll cg Ddc Dl Pka-C3 ed fog ft hth mam px S Sb sca sgg shg sog Egfr trc ptc mts ct unk rho hop tok noc corto Rac1 heph Pgcl Pp2B-14D Trl spen Cbl stck pcm Nup154 Smox myo Vajk3 Spn88Ea scaf hui tow wls puf Gclc Pcyt1 pygo Rbfox1 dpy eca pan Nedd4 crb par-1 salm Asx Gprk2 d psq mwh how
2.463e-05	BP	112	575	1.6042	GO:0007444 imaginal disc development	http://amigo.geneontology.org/amigo/term/GO:0007444	hh Idgf3 Idgf1 Idgf4 ct rho AnxB9 m E(spl)mgamma-HLH skd trx Su(H) otk Mbs noc Sep2 Su(Tpl) rin Vang fz2 crol drpr scaf CG14073 Nipped-A alph cic Mrp4 sbb Arl1 arr Dll cg csw Ddc Dl Pka-C3 ed Fas2 fog ft hth Jra kto lace mam px S Sb sca sgg shg sog Egfr trc ptc Ubx hid mts unk hop tok tws Myo61F corto Rac1 Cyp18a1 heph rpr Pgcl Pp2B-14D Trl spen Cbl stck pcm Sp1 Nup154 drm Smox myo Vajk3 Spn88Ea …
2.53675e-05	BP	74	336	1.81385	GO:0035107 appendage morphogenesis	http://amigo.geneontology.org/amigo/term/GO:0035107	ct m Mbs Vang fz2 crol arr Dll cg D Dl Pka-C3 ed fog ft hth kto mam px S sca sgg shg skd sog Egfr trc ptc Ubx hid unk rho hh Su(H) tok corto Rac1 Cyp18a1 heph Pgcl Trl spen Cbl stck pcm Sp1 drm Smox myo Spn88Ea RhoGAP19D RhoGEF64C tow wls RhoGAP68F RhoGAP71E Gclc Pcyt1 pygo Rbfox1 dpy pan e(y)3 Nedd4 par-1 salm Asx Gprk2 d cic psq mwh how sbb
2.58119e-05	BP	168	953	1.45186	GO:0022008 neurogenesis	http://amigo.geneontology.org/amigo/term/GO:0022008	Appl Fas2 h E(spl)mgamma-HLH Wnt5 Rac1 Wnt4 Spn Sema1a Tao CG13531 Alk CG34401 Nedd4 CG42797 Acsl Dscam4 Sema2b stai tau Ten-a rst aop csw Cbl DAAM fzr Sgt1 Fas1 ct Ptp4E Ptp99A hop Sdc IA-2 comm2 Doa Abl Dab Arpc1 mam mud S Egfr trc Nrt mts rho otk Mbs noc dock Vang fz2 Tsp2A par-6 RhoGAPp190 Dronc spict pyr Liprin-gamma Ythdf Mical Pvf3 alph Src64B pAbp Kr-h1 chp lola amx Cam chif D Dl dnc eas …
2.58119e-05	BP	148	816	1.49376	GO:0030182 neuron differentiation	http://amigo.geneontology.org/amigo/term/GO:0030182	Appl Fas2 Wnt5 Rac1 Wnt4 Spn Sema1a Tao CG13531 Alk CG34401 Nedd4 CG42797 Acsl Dscam4 Sema2b stai tau Ten-a rst aop csw Cbl DAAM Fas1 Ptp4E Ptp99A hop Sdc IA-2 comm2 Doa Abl Dab Arpc1 mam mud S trc Nrt mts ct rho otk Mbs noc dock Vang fz2 RhoGAPp190 Dronc spict Liprin-gamma Ythdf Mical alph Src64B pAbp Kr-h1 chp lola Cam chif D Dl dnc ed fog for ft hth klar sas pum rut sad Sh shg sm spz Egfr ptc …
2.73953e-05	BP	92	449	1.68752	GO:0048812 neuron projection morphogenesis	http://amigo.geneontology.org/amigo/term/GO:0048812	Appl Fas2 Rac1 Sema1a Tao CG13531 CG34401 Nedd4 CG42797 Dscam4 Sema2b Ten-a DAAM Sdc comm2 Abl Arpc1 mud Nrt ct Ptp4E Ptp99A otk Wnt5 dock Vang RhoGAPp190 spict Liprin-gamma Ythdf Mical lola Fas1 Cam chif D Dab dnc fog for sas pum rut sad Sh shg sm spz trc ptc hid rho fs(1)h tok Mbs Wnt4 sqz Rel cher chn fz2 spen Smox Dronc GlyRS jim SoxN fend BuGZ CG6701 RhoGEF64C frac atl Gclc Alk LRP1 Ube3a je…
2.84933e-05	BP	75	344	1.79561	GO:0048736 appendage development	http://amigo.geneontology.org/amigo/term/GO:0048736	ct m trx Mbs Vang fz2 crol arr Dll cg D Dl Pka-C3 ed fog ft hth kto mam px S sca sgg shg skd sog Egfr trc ptc Ubx hid unk rho hh Su(H) tok corto Rac1 Cyp18a1 heph Pgcl Trl spen Cbl stck pcm Sp1 drm Smox myo Spn88Ea RhoGAP19D RhoGEF64C tow wls RhoGAP68F RhoGAP71E Gclc Pcyt1 pygo Rbfox1 dpy pan e(y)3 Nedd4 par-1 salm Asx Gprk2 d cic psq mwh how sbb
3.52051e-05	BP	97	484	1.65057	GO:0031175 neuron projection development	http://amigo.geneontology.org/amigo/term/GO:0031175	Appl Fas2 Rac1 Spn Sema1a Tao CG13531 CG34401 Nedd4 CG42797 Dscam4 Sema2b stai tau Ten-a DAAM Sdc comm2 Abl Arpc1 mud Nrt ct Ptp4E Ptp99A otk Wnt5 dock Vang RhoGAPp190 spict Liprin-gamma Ythdf Mical Kr-h1 lola Fas1 Cam chif D Dab dnc fog for sas pum rut sad Sh shg sm spz trc ptc hid rho fs(1)h tok Mbs Wnt4 sqz Rel cher chn fz2 spen Smox Dronc GlyRS jim SoxN fend BuGZ CG6701 RhoGEF64C frac atl Gcl…
3.52051e-05	BP	73	334	1.80005	GO:0035114 imaginal disc-derived appendage morphogenesis	http://amigo.geneontology.org/amigo/term/GO:0035114	ct m Mbs Vang fz2 crol arr Dll cg Dl Pka-C3 ed fog ft hth kto mam px S sca sgg shg skd sog Egfr trc ptc Ubx hid unk rho hh Su(H) tok corto Rac1 Cyp18a1 heph Pgcl Trl spen Cbl stck pcm Sp1 drm Smox myo Spn88Ea RhoGAP19D RhoGEF64C tow wls RhoGAP68F RhoGAP71E Gclc Pcyt1 pygo Rbfox1 dpy pan e(y)3 Nedd4 par-1 salm Asx Gprk2 d cic psq mwh how sbb
3.82613e-05	BP	74	341	1.78725	GO:0048737 imaginal disc-derived appendage development	http://amigo.geneontology.org/amigo/term/GO:0048737	ct m trx Mbs Vang fz2 crol arr Dll cg Dl Pka-C3 ed fog ft hth kto mam px S sca sgg shg skd sog Egfr trc ptc Ubx hid unk rho hh Su(H) tok corto Rac1 Cyp18a1 heph Pgcl Trl spen Cbl stck pcm Sp1 drm Smox myo Spn88Ea RhoGAP19D RhoGEF64C tow wls RhoGAP68F RhoGAP71E Gclc Pcyt1 pygo Rbfox1 dpy pan e(y)3 Nedd4 par-1 salm Asx Gprk2 d cic psq mwh how sbb
5.20956e-05	BP	120	639	1.54664	GO:0048666 neuron development	http://amigo.geneontology.org/amigo/term/GO:0048666	Appl Fas2 Rac1 Spn Sema1a Tao CG13531 CG34401 Nedd4 CG42797 Dscam4 Sema2b stai tau Ten-a DAAM Fas1 csw Ptp4E Ptp99A Sdc IA-2 comm2 Doa Abl Arpc1 mud trc Nrt ct otk Wnt5 dock Vang RhoGAPp190 Dronc spict Liprin-gamma Ythdf Mical pAbp Kr-h1 chp lola Cam chif D Dab Dl dnc fog for klar sas pum rut sad Sh shg sm spz ptc usp hid Fur1 rho fs(1)h tok Mbs hig Wnt4 sqz Rel cher Pi3K59F chn fz2 spen Drice Sm…
5.6803e-05	BP	35	121	2.38227	GO:0097305 response to alcohol	http://amigo.geneontology.org/amigo/term/GO:0097305	usp fkh Pkc98E Trl br hid rpr E(bx) Iswi Cam dnc Eip75B kto pum rut S sca Egfr rho CASK cher hang DENR Tao Cyp6d2 DOR Gbs-70E Oatp74D vsg Gclm Tdc1 Trf2 Kr-h1 scb Fas2
7.50674e-05	BP	56	239	1.92974	GO:0034248 regulation of cellular amide metabolic process	http://amigo.geneontology.org/amigo/term/GO:0034248	imd Rel lola bol heph twin Rga 312 Not3 CG8963 Upf3 PAN3 Larp4B CG10075 roq CG2911 Ythdf gw Rrp40 larp tn pum spz Dro CG4612 CG13928 GAPsec PQBP1 Rbfox1 Unr RpS21 DENR eIF3k Gyf how grass Atx2 PGRP-SC2 PGRP-SC1a pAbp egl Pabp2 lark msi PGRP-SA Syp SPE Gprk2 bin3 Spn42Da hoip bru3 elav fs(1)K10 stau sqd
7.6304e-05	BP	82	398	1.69683	GO:0007560 imaginal disc morphogenesis	http://amigo.geneontology.org/amigo/term/GO:0007560	m otk Mbs Vang fz2 crol scaf alph arr Dll cg Dl Pka-C3 ed Fas2 fog ft hth Jra kto mam px S sca sgg shg skd sog Egfr trc ptc Ubx hid ct unk rho hh Su(H) hop tok Myo61F corto Rac1 Cyp18a1 heph rpr Pgcl Trl spen Cbl stck pcm Sp1 drm Smox myo Spn88Ea RhoGAP19D RhoGEF64C tow wls RhoGAP68F RhoGAP71E Gclc Pcyt1 pygo Rbfox1 dpy pan e(y)3 Nedd4 par-1 Asx Gprk2 d cic fzr psq mwh how sbb salm
7.6304e-05	BP	443	3005	1.21414	GO:0032502 developmental process	http://amigo.geneontology.org/amigo/term/GO:0032502	chif egl fs(2)ltoPP43 Psc E2f1 glu CycT Ctr9 grh Antp Fs(2)Ket psq aop Appl D Eip75B Fas2 fkh h hth Jra E(spl)mgamma-HLH sad spz Ubx usp hh otk hop tok Ets98B Ets21C Wnt5 Rac1 Wnt4 Spn Sema1a Mef2 Vang Rga stck drm unc-119 Smox SPARC SoxN Tao Cyp4aa1 Dlish CG18635 CG13531 spz6 Zasp66 dsd dmrt99B Cals Sox102F Alk CG31076 Rbfox1 tmod Pvf3 CG34401 Nedd4 pdm3 Asx CG42797 Src64B Acsl Dscam4 mwh Sema2b…
7.6304e-05	BP	82	398	1.69683	GO:0048563 post-embryonic animal organ morphogenesis	http://amigo.geneontology.org/amigo/term/GO:0048563	m otk Mbs Vang fz2 crol scaf alph arr Dll cg Dl Pka-C3 ed Fas2 fog ft hth Jra kto mam px S sca sgg shg skd sog Egfr trc ptc Ubx hid ct unk rho hh Su(H) hop tok Myo61F corto Rac1 Cyp18a1 heph rpr Pgcl Trl spen Cbl stck pcm Sp1 drm Smox myo Spn88Ea RhoGAP19D RhoGEF64C tow wls RhoGAP68F RhoGAP71E Gclc Pcyt1 pygo Rbfox1 dpy pan e(y)3 Nedd4 par-1 Asx Gprk2 d cic fzr psq mwh how sbb salm
8.01956e-05	BP	420	2831	1.22185	GO:0048856 anatomical structure development	http://amigo.geneontology.org/amigo/term/GO:0048856	chif egl fs(2)ltoPP43 Psc E2f1 glu CycT Ctr9 grh Antp Fs(2)Ket psq Appl D Fas2 fkh h hth E(spl)mgamma-HLH sad spz Ubx usp otk hop tok Wnt5 Rac1 Wnt4 Spn Sema1a Vang stck drm unc-119 Smox SPARC SoxN Tao Cyp4aa1 Dlish CG18635 CG13531 spz6 Zasp66 dsd Cals Alk Rbfox1 tmod Pvf3 CG34401 Nedd4 Asx CG42797 Acsl Dscam4 mwh Sema2b stai tau Ten-a rst Pxd aop csw pum tra hh Cbl Idgf3 Idgf1 DAAM Idgf4 SelG sa…
8.26825e-05	BP	247	1539	1.3218	GO:0048731 system development	http://amigo.geneontology.org/amigo/term/GO:0048731	Psc E2f1 glu CycT Ctr9 grh Antp Appl Fas2 h hth E(spl)mgamma-HLH spz hop Wnt5 Rac1 Wnt4 Spn Sema1a drm unc-119 Tao CG13531 spz6 Cals Alk Rbfox1 Pvf3 CG34401 Nedd4 CG42797 Acsl Dscam4 Sema2b stai tau Ten-a rst aop csw fkh pum Cbl DAAM sano RhoGAP68F fzr Sgt1 Fas1 Arl1 Dab Dl mam pcx sca ct Ptp4E Ptp99A hh Su(H) otk hig Sdc sqz Rel RhoL Tollo IA-2 Aduk comm2 dl Mp dar1 lola awd Ubx hid rho rpr glec…
8.26825e-05	BP	167	968	1.42085	GO:0060429 epithelium development	http://amigo.geneontology.org/amigo/term/GO:0060429	chif fs(2)ltoPP43 Fs(2)Ket otk Vang Dlish Pxd hh Idgf3 Idgf1 Idgf4 sano d Abl ft shg hop Rac1 dock RhoL pan Src64B ct rho AnxB9 aop Dl ed Jra m E(spl)mgamma-HLH sgg skd Egfr trx Su(H) Mbs noc corto Wnt4 Sep2 Su(Tpl) rin fz2 crol drpr Tollo scaf tow CG14073 Nipped-A alph gish tal-AA cic Mrp4 sbb Arl1 arr awd Dll cg csw Dab Ddc Pka-C3 Fas2 fkh fog fs(1)K10 Gbeta13F hth kto lace Lam mam px S sad Sb …
9.10833e-05	BP	89	445	1.64717	GO:0048667 cell morphogenesis involved in neuron differentiation	http://amigo.geneontology.org/amigo/term/GO:0048667	Appl Fas2 Rac1 Sema1a CG13531 CG34401 Nedd4 CG42797 Dscam4 Sema2b Ten-a DAAM Sdc comm2 Abl Arpc1 mud Nrt ct Ptp4E Ptp99A otk Wnt5 dock Vang RhoGAPp190 spict Liprin-gamma Ythdf Mical lola Fas1 Cam chif D Dab dnc fog for sas pum rut sad Sh shg sm spz trc ptc hid rho fs(1)h tok Wnt4 sqz Rel cher chn fz2 spen Smox Dronc GlyRS jim SoxN fend BuGZ CG6701 RhoGEF64C frac atl Gclc Alk LRP1 Ube3a jeb meigo …
9.55603e-05	BP	252	1579	1.3144	GO:0009653 anatomical structure morphogenesis	http://amigo.geneontology.org/amigo/term/GO:0009653	chif fs(2)ltoPP43 Fs(2)Ket Appl D Fas2 fkh hth spz otk Rac1 Sema1a Vang stck drm Smox SoxN Tao Dlish CG13531 spz6 dsd tmod CG34401 Nedd4 Asx CG42797 Dscam4 mwh Sema2b Ten-a rst Pxd aop csw Cbl DAAM SelG sano sls gish d Abl fog ft shg Egfr Ptp4E Ptp99A hh hop Sdc dock IA-2 RhoGAP68F Cals Alk comm2 pan crb Src64B chp alphaTub85E hid ct rho rpr dj Doa Dab Dl ed h Jra Arpc1 m mud sgg Nrt mts Hrb87F M…
0.000104827	BP	78	377	1.70397	GO:0048589 developmental growth	http://amigo.geneontology.org/amigo/term/GO:0048589	otk Sema1a CG13531 Sema2b pum RhoGAP68F alphaTub85E ft Jra sgg Wnt5 Rac1 rin Vang Nup154 DAAM Tollo spict Liprin-gamma Ythdf Lgr3 cic Src64B scb Abl arr dnc Fas2 fkh rut Sh shg stau Egfr tra Ubx usp hid Rox8 Sdc simj CASK Sep2 fz2 pcm Idgf1 Smox Spn88Ea Tao Sfmbt scaf ItgaPS4 Ilp2 Octbeta2R Spn88Eb Syp Rassf atl Cul5 dj-1beta dbo bchs pygo HSPC300 Ube3a pan jeb bun Mob4 crb par-1 d dar1 stai Ten-…
0.000107622	BP	42	163	2.12212	GO:0007611 learning or memory	http://amigo.geneontology.org/amigo/term/GO:0007611	Appl Ddc rut Rac1 Abl arr dnc Fas2 for Pkc98E pum sgg Egfr w Su(H) hop simj Fdh CASK cher CG1910 Nipped-B wcy CG4612 SLC22A PQBP1 Alk Atx2 MCU vsg Gclm Rbfox1 Ube3a gish 2mit dikar Src64B mil Sh eas stau scb
0.000107622	BP	266	1685	1.30014	GO:0048519 negative regulation of biological process	http://amigo.geneontology.org/amigo/term/GO:0048519	alph slif dnc Eip75B Jra sas sgg Ubx Psc noc simj bol Sema1a twin mtd CkIalpha Rga Smg5 Cbl pcm HDAC6 CG8677 GMF Spn55B Spn88Ea 312 mahe CG4238 Spn28Dc Samuel Sfmbt Ski6 BuGZ Not3 Spn42De CG8726 Spn47C CG6701 Sesn Upf3 PAN3 CG10077 BI-1 RhoGAP68F Nprl3 Helz roq CG14073 Spn88Eb Ythdf Sox102F CG31715 gw e(y)3 Nedd4 dl Antp Rrp40 CG42797 Mi-2 DnaJ-1 Sema2b gpp tn Su(z)2 CG44774 CG46385 corto Su(z)12…
0.000111384	BP	108	572	1.55502	GO:0051239 regulation of multicellular organismal process	http://amigo.geneontology.org/amigo/term/GO:0051239	h E(spl)mgamma-HLH Sema1a Rga CG2121 Cals Sema2b SelG AstC RhoGAP68F gzl dl Smox Not3 aop ft S sgg Egfr Wnt5 Rac1 Vang CG1572 spict Liprin-gamma Ythdf alph cic Src64B DnaJ-1 scb Abl Dl ed fkh for Gbeta13F Hsp83 Jra m rut Sh shg sog stau ptc Ubx usp hid mts unk rho hh hop tws Top1 Rox8 Sdc Wnt4 simj Spn lark E2f1 Pp2B-14D cher fz2 Cbl Nup154 inc lqf SoxN Tao Usp2 scaf pyr Ctr9 Ilp2 hzg SLC22A Octb…
0.00011178	BP	29	95	2.5141	GO:0001736 establishment of planar polarity	http://amigo.geneontology.org/amigo/term/GO:0001736	otk Vang Dlish sano d ft shg aop Dl ed Wnt4 tow gish S sca Egfr hop Rac1 Pgcl rin spen Pcyt1 grh par-1 nej chas mwh lola Jra
0.00011178	BP	29	95	2.5141	GO:0007164 establishment of tissue polarity	http://amigo.geneontology.org/amigo/term/GO:0007164	otk Vang Dlish sano d ft shg aop Dl ed Wnt4 tow gish S sca Egfr hop Rac1 Pgcl rin spen Pcyt1 grh par-1 nej chas mwh lola Jra
0.00011178	BP	368	2448	1.23807	GO:0007275 multicellular organism development	http://amigo.geneontology.org/amigo/term/GO:0007275	Psc E2f1 glu CycT Ctr9 grh Antp psq Appl Fas2 h hth E(spl)mgamma-HLH sad spz Ubx hop tok Wnt5 Rac1 Wnt4 Spn Sema1a drm unc-119 Tao Cyp4aa1 CG13531 spz6 Cals Alk Rbfox1 Pvf3 CG34401 Nedd4 CG42797 Acsl Dscam4 Sema2b stai tau Ten-a rst aop csw fkh pum tra hh Cbl Idgf3 Idgf1 DAAM Idgf4 SelG sano sturkopf RhoGAP68F gw gish fzr Sgt1 Fas1 Arl1 Dll Dab Dl Eip75B fog mam pcx sca sgg sog ptc ct mex1 Ptp4E …
0.000114413	BP	130	721	1.48497	GO:0035295 tube development	http://amigo.geneontology.org/amigo/term/GO:0035295	drm hh Idgf3 Idgf1 Idgf4 ct rho AnxB9 m E(spl)mgamma-HLH skd Egfr trx Su(H) otk Mbs noc Rac1 Sep2 Su(Tpl) rin Vang fz2 crol drpr scaf CG14073 Nipped-A alph cic Mrp4 sbb Arl1 arr Dll cg csw D Ddc Dl Pka-C3 ed Fas2 fkh fog ft h hth Jra klar kto lace Lam mam px S sad Sb sca sgg shg sog trc ptc Ubx hid mts Ptp4E unk hop tok tws Myo61F corto Cyp18a1 heph Mef2 rpr Pgcl Pp2B-14D Trl spen Cbl stck pcm Sp…
0.000114413	BP	42	164	2.10918	GO:0050890 cognition	http://amigo.geneontology.org/amigo/term/GO:0050890	Appl Ddc rut Rac1 Abl arr dnc Fas2 for Pkc98E pum sgg Egfr w Su(H) hop simj Fdh CASK cher CG1910 Nipped-B wcy CG4612 SLC22A PQBP1 Alk Atx2 MCU vsg Gclm Rbfox1 Ube3a gish 2mit dikar Src64B mil Sh eas stau scb
0.000191262	BP	231	1443	1.31842	GO:0048468 cell development	http://amigo.geneontology.org/amigo/term/GO:0048468	chif egl fs(2)ltoPP43 Fs(2)Ket Appl Fas2 h E(spl)mgamma-HLH Rac1 Spn Sema1a stck Tao CG13531 tmod CG34401 Nedd4 CG42797 Dscam4 Sema2b stai tau Ten-a Pxd fkh DAAM sls gish Fas1 Abl csw ct Ptp4E Ptp99A hop enc Sdc dock Trl Rel RhoL CSN1b goe drpr wuho IA-2 dsd comm2 Tpl94D bun dl Gprk2 Src64B scb spz hid rpr dj sqd Doa CkIIbeta Hsp83 Arpc1 mud sgg stau Egfr trc Nrt rho otk Wnt5 cher rin Vang Drice …
0.000198043	BP	61	279	1.80067	GO:0007476 imaginal disc-derived wing morphogenesis	http://amigo.geneontology.org/amigo/term/GO:0007476	m Mbs Vang fz2 crol arr Dll cg Dl Pka-C3 ed fog ft hth mam px S sca sgg shg sog Egfr trc ptc ct unk rho hh Su(H) tok corto Rac1 heph Pgcl Trl spen Cbl stck pcm Smox myo Spn88Ea tow wls Gclc Pcyt1 pygo Rbfox1 dpy pan Nedd4 par-1 Asx Gprk2 d cic psq mwh how sbb salm
0.000214505	BP	63	292	1.77691	GO:0007472 wing disc morphogenesis	http://amigo.geneontology.org/amigo/term/GO:0007472	m Mbs Vang fz2 crol arr Dll cg Dl Pka-C3 ed fog ft hth mam px S sca sgg shg sog Egfr trc ptc ct unk rho hh Su(H) hop tok corto Rac1 heph Pgcl Trl spen Cbl stck pcm Smox myo Spn88Ea scaf tow wls Gclc Pcyt1 pygo Rbfox1 dpy pan Nedd4 par-1 Asx Gprk2 d cic psq mwh how sbb salm
0.000222006	BP	96	503	1.57185	GO:0009607 response to biotic stimulus	http://amigo.geneontology.org/amigo/term/GO:0009607	CecA2 DptA Dro BomS2 BomS1 GNBP-like3 CG9372 Spn88Eb SPE Obp99c Tep4 AttC Drs imd Rel slif lola CecB CecC Jra spz spz6 CG17738 akirin dl Src64B AttA PGRP-SA Tg Listericin pirk PGRP-LF GNBP3 PGRP-SC1a Drsl1 LysP LysX Rac1 RhoL Rab14 Tollo Usp2 Nazo grass GNBP2 BomS6 BomS5 AttB PGRP-SC2 CG6429 Vago SPH93 CG12780 Phk-3 Npc2e Sp212 Sp7 PPO3 E(bx) Eip75B shg hop Ets21C Myo61F Mef2 mtd crq spen Pli CBP…
0.000222006	BP	96	503	1.57185	GO:0043207 response to external biotic stimulus	http://amigo.geneontology.org/amigo/term/GO:0043207	CecA2 DptA Dro BomS2 BomS1 GNBP-like3 CG9372 Spn88Eb SPE Obp99c Tep4 AttC Drs imd Rel slif lola CecB CecC Jra spz spz6 CG17738 akirin dl Src64B AttA PGRP-SA Tg Listericin pirk PGRP-LF GNBP3 PGRP-SC1a Drsl1 LysP LysX Rac1 RhoL Rab14 Tollo Usp2 Nazo grass GNBP2 BomS6 BomS5 AttB PGRP-SC2 CG6429 Vago SPH93 CG12780 Phk-3 Npc2e Sp212 Sp7 PPO3 E(bx) Eip75B shg hop Ets21C Myo61F Mef2 mtd crq spen Pli CBP…
0.000222006	BP	96	503	1.57185	GO:0051707 response to other organism	http://amigo.geneontology.org/amigo/term/GO:0051707	CecA2 DptA Dro BomS2 BomS1 GNBP-like3 CG9372 Spn88Eb SPE Obp99c Tep4 AttC Drs imd Rel slif lola CecB CecC Jra spz spz6 CG17738 akirin dl Src64B AttA PGRP-SA Tg Listericin pirk PGRP-LF GNBP3 PGRP-SC1a Drsl1 LysP LysX Rac1 RhoL Rab14 Tollo Usp2 Nazo grass GNBP2 BomS6 BomS5 AttB PGRP-SC2 CG6429 Vago SPH93 CG12780 Phk-3 Npc2e Sp212 Sp7 PPO3 E(bx) Eip75B shg hop Ets21C Myo61F Mef2 mtd crq spen Pli CBP…
0.000233347	BP	61	281	1.78785	GO:2000026 regulation of multicellular organismal development	http://amigo.geneontology.org/amigo/term/GO:2000026	h E(spl)mgamma-HLH Sema1a Cals Sema2b SelG RhoGAP68F sgg Wnt5 Rac1 Vang spict Liprin-gamma Ythdf Src64B scb Abl aop Dl ed Gbeta13F Hsp83 m stau mts unk hh hop tws Top1 Sdc simj Spn lark Pp2B-14D cher Smox SoxN Tao Usp2 scaf pyr Ctr9 hzg Octbeta2R Syp atl Lgr3 nyo dbo Cka Ube3a Nedd4 bun grh Mob4 Antp Rrp40 par-1 dar1 how
0.000243316	BP	47	198	1.95497	GO:2000112 regulation of cellular macromolecule biosynthetic process	http://amigo.geneontology.org/amigo/term/GO:2000112	bol heph twin Rga 312 Not3 CG8963 Upf3 PAN3 Larp4B CG10075 Gbs-70E roq CG2911 Ythdf gw Rrp40 larp tn pum CG4612 CG13928 GAPsec PQBP1 Rbfox1 Unr RpS21 DENR eIF3k Gyf how Atx2 pAbp egl Pabp2 lark msi Tollo Syp stv bin3 hoip bru3 elav fs(1)K10 stau sqd
0.00028094	BP	30	105	2.3531	GO:0001738 morphogenesis of a polarized epithelium	http://amigo.geneontology.org/amigo/term/GO:0001738	otk Vang Dlish sano d ft shg aop Dl ed Wnt4 tow gish S sca Egfr hop Rac1 Pgcl rin spen Pcyt1 grh par-1 nej chas mwh lola Jra par-6
0.00028094	BP	67	320	1.72438	GO:0040008 regulation of growth	http://amigo.geneontology.org/amigo/term/GO:0040008	Sema1a Sema2b pum RhoGAP68F sog Socs16D Ilp2 ft sgg Wnt5 Rac1 rin Vang spict Liprin-gamma chrb puf Ythdf Lgr3 cic Src64B scb Abl Fas2 fkh shg spz stau Egfr Ubx usp hid Rox8 Sdc simj CASK Lk6 pcm Mnt FarO Smox Nipped-B drpr Tao Samuel Sesn Larp4B slif Octbeta2R Syp Rassf atl Cul5 dj-1beta dbo Alk tai bchs HSPC300 Ube3a bun Mob4 crb d dar1 sbb CG9328
0.000321354	BP	8	11	5.98971	GO:0009154 purine ribonucleotide catabolic process	http://amigo.geneontology.org/amigo/term/GO:0009154	HINT1 veil Aps NT5E-2 CG42249 Pde9 dnc Pde8
0.000321354	BP	8	11	5.98971	GO:0009261 ribonucleotide catabolic process	http://amigo.geneontology.org/amigo/term/GO:0009261	HINT1 veil Aps NT5E-2 CG42249 Pde9 dnc Pde8
0.000321354	BP	58	266	1.79579	GO:0010608 post-transcriptional regulation of gene expression	http://amigo.geneontology.org/amigo/term/GO:0010608	pum bol heph twin Rga 312 mahe Not3 CG6701 CG8963 Upf3 PAN3 Larp4B CG10077 CG10075 Helz roq CG2911 Ythdf gw Rrp40 larp tn CG46385 Panx CG4612 CG13928 GAPsec PQBP1 Rbfox1 Unr RpS21 DENR eIF3k CG3520 Gyf how CG46463 Rox8 Atx2 pAbp egl g Pabp2 lark msi pcm HPS4 nsr FBXO11 Syp bin3 hoip bru3 elav fs(1)K10 stau sqd
0.000393565	BP	96	511	1.54724	GO:0035239 tube morphogenesis	http://amigo.geneontology.org/amigo/term/GO:0035239	drm m Egfr ct otk Mbs Rac1 Vang fz2 crol scaf alph arr Dll cg D Dl Pka-C3 ed Fas2 fkh fog ft h hth Jra klar kto Lam mam px S sca sgg shg skd sog trc ptc Ubx hid Ptp4E unk rho hh Su(H) hop tok noc Myo61F corto Cyp18a1 heph rpr Pgcl Trl spen Cbl stck pcm Sp1 Smox par-6 myo SPARC Spn88Ea RhoGAP19D RhoGEF64C tow wls RhoGAP68F RhoGAP71E Gp93 Cad99C Gclc Pcyt1 pygo Rbfox1 dpy pan e(y)3 Nedd4 grh crb pa…
0.000418481	BP	69	337	1.68627	GO:0007409 axonogenesis	http://amigo.geneontology.org/amigo/term/GO:0007409	Appl Fas2 Rac1 Sema1a CG13531 CG34401 Dscam4 Sema2b Ten-a DAAM Sdc comm2 Abl Arpc1 mud Nrt Ptp4E Ptp99A otk Wnt5 dock Vang RhoGAPp190 spict Liprin-gamma Ythdf lola Fas1 Cam chif D Dab dnc fog for sas rut sad Sh shg sm spz ptc rho tok Wnt4 cher fz2 spen Smox SoxN fend RhoGEF64C frac atl Gclc Alk LRP1 Mical jeb meigo Nedd4 Mp conv pdm3 Src64B Acsl sbb scb
0.000418481	BP	133	763	1.43561	GO:0009887 animal organ morphogenesis	http://amigo.geneontology.org/amigo/term/GO:0009887	hth Vang dsd Asx rst aop csw fkh Cbl sano shg hop pan Fas2 hid hh rpr Doa Dab Dl ed ft h m mts Hrb87F rho otk Mbs noc Rac1 fz2 crol scaf alph Egm gish crb Src64B pAbp chp IP3K2 arr Dll Cam cg Pka-C3 egl fog Gbeta13F Jra klar kto Arpc1 Lam mam px S sca sgg skd sog Egfr trc ptc Ubx ct unk Su(H) tok Wnt5 Myo61F corto Cyp18a1 Wnt4 heph msi Pgcl Trl chn rin spen Drice stck pcm Sp1 drm Smox myo Nipped-…
0.000456202	BP	275	1790	1.26528	GO:0048869 cellular developmental process	http://amigo.geneontology.org/amigo/term/GO:0048869	chif egl fs(2)ltoPP43 Fs(2)Ket aop Appl D Eip75B Fas2 fkh h Jra E(spl)mgamma-HLH usp hh hop Ets98B Ets21C Wnt5 Rac1 Wnt4 Spn Sema1a Mef2 stck Smox SoxN Tao CG13531 Sox102F Alk CG31076 tmod CG34401 Nedd4 pdm3 CG42797 Src64B Acsl Dscam4 Sema2b stai tau Ten-a mil rst Pxd csw Cbl DAAM sls gish fzr how Sgt1 Fas1 Abl Dab Dl ft mam pcx sca shg tra ct Ptp4E Ptp99A enc hig Sdc dock sqz bol Trl Rel RhoL CS…
0.000479649	BP	45	192	1.93028	GO:0048732 gland development	http://amigo.geneontology.org/amigo/term/GO:0048732	fkh hid rpr h shg Drp1 IP3K2 Arl1 Cam egl fog kto sog Egfr CrebA rho hop Wnt5 Rac1 Wnt4 E2f1 cher RpS21 fz2 Drice Tnpo Dronc GlyRS drpr CG4036 pyr asrij BI-1 Atg17 pan jeb crb Antp Rrp40 Trf2 Src64B br lola scb hth
0.000485049	BP	89	468	1.56622	GO:0060562 epithelial tube morphogenesis	http://amigo.geneontology.org/amigo/term/GO:0060562	m ct otk Mbs Vang fz2 crol scaf alph arr Dll cg Dl Pka-C3 ed Fas2 fkh fog ft hth Jra kto Lam mam px S sca sgg shg skd sog Egfr trc ptc Ubx hid Ptp4E unk rho hh Su(H) hop tok noc Myo61F corto Rac1 Cyp18a1 heph rpr Pgcl Trl spen Cbl stck pcm Sp1 drm Smox par-6 myo SPARC Spn88Ea RhoGAP19D RhoGEF64C tow wls RhoGAP68F RhoGAP71E Gclc Pcyt1 pygo Rbfox1 dpy pan e(y)3 Nedd4 crb par-1 Asx Gprk2 d cic fzr p…
0.000491406	BP	176	1069	1.35595	GO:1901566 organonitrogen compound biosynthetic process	http://amigo.geneontology.org/amigo/term/GO:1901566	imd Rel lola Ddc eEF1alpha2 Eip55E lace RpL36 rut tko Dhfr RpS14a RpS14b l(3)02640 bol heph twin Odc1 Ost48 RpL9 Rga Ts eIF1A CG13364 GlyRS Aasdh 312 alpha-PheRS CG5321 DENR tgy Stt3A Naprt CG8668 mRpL51 Hacd2 CG10166 Not3 CG6145 RpS23 CG8963 Mtap PIG-O Upf3 PAN3 Larp4B CG11357 CG10075 Atg18a eIF3l Pmm2 roq CG13029 CG12173 CG11999 CG2911 SpdS CG4830 Adgf-D Adgf-C mRpL55 CG4335 CG6660 CG10184 CG61…
0.00057598	BP	32	120	2.19623	GO:0007613 memory	http://amigo.geneontology.org/amigo/term/GO:0007613	Appl Ddc Rac1 arr dnc for Pkc98E pum rut w Su(H) hop CASK cher CG1910 Nipped-B CG4612 SLC22A Atx2 MCU vsg Gclm Rbfox1 Ube3a 2mit dikar Src64B mil eas Fas2 stau scb
0.000580087	BP	273	1782	1.26172	GO:0030154 cell differentiation	http://amigo.geneontology.org/amigo/term/GO:0030154	chif egl fs(2)ltoPP43 Fs(2)Ket aop Appl D Eip75B Fas2 fkh h Jra E(spl)mgamma-HLH usp hh hop Ets98B Ets21C Wnt5 Rac1 Wnt4 Spn Sema1a Mef2 stck Smox SoxN Tao CG13531 Sox102F Alk CG31076 tmod CG34401 Nedd4 pdm3 CG42797 Src64B Acsl Dscam4 Sema2b stai tau Ten-a mil rst Pxd csw Cbl DAAM sls gish fzr how Sgt1 Fas1 Abl Dab Dl ft mam pcx sca shg tra ct Ptp4E Ptp99A enc hig Sdc dock sqz bol Trl Rel RhoL CS…
0.000621982	BP	27	94	2.36562	GO:0034249 negative regulation of cellular amide metabolic process	http://amigo.geneontology.org/amigo/term/GO:0034249	twin Rga 312 Not3 PAN3 roq Ythdf gw Rrp40 tn pum CG13928 Rbfox1 Unr Gyf PGRP-SC2 PGRP-SC1a Pabp2 heph msi Larp4B bin3 Spn42Da bru3 elav fs(1)K10 sqd
0.00066732	BP	44	189	1.91734	GO:0006417 regulation of translation	http://amigo.geneontology.org/amigo/term/GO:0006417	bol heph twin Rga 312 Not3 CG8963 Upf3 PAN3 Larp4B CG10075 roq CG2911 Ythdf gw Rrp40 larp tn pum CG4612 CG13928 GAPsec PQBP1 Rbfox1 Unr RpS21 DENR eIF3k Gyf how Atx2 pAbp egl Pabp2 lark msi Syp bin3 hoip bru3 elav fs(1)K10 stau sqd
0.00066732	BP	70	349	1.65189	GO:0061564 axon development	http://amigo.geneontology.org/amigo/term/GO:0061564	Appl Fas2 Rac1 Sema1a CG13531 CG34401 Dscam4 Sema2b Ten-a DAAM Sdc comm2 Abl Arpc1 mud Nrt Ptp4E Ptp99A otk Wnt5 dock Vang RhoGAPp190 spict Liprin-gamma Ythdf lola Fas1 Cam chif D Dab dnc fog for sas rut sad Sh shg sm spz ptc rho tok Wnt4 cher fz2 spen Smox SoxN fend RhoGEF64C frac atl Gclc Alk bchs LRP1 Mical jeb meigo Nedd4 Mp conv pdm3 Src64B Acsl sbb scb
0.000719106	BP	8	12	5.49057	GO:0006195 purine nucleotide catabolic process	http://amigo.geneontology.org/amigo/term/GO:0006195	HINT1 veil Aps NT5E-2 CG42249 Pde9 dnc Pde8
0.000719106	BP	121	690	1.44426	GO:0034645 cellular macromolecule biosynthetic process	http://amigo.geneontology.org/amigo/term/GO:0034645	eEF1alpha2 RpL36 tko RpS14a RpS14b bol heph twin Ost48 RpL9 Rga eIF1A CG13364 GlyRS 312 alpha-PheRS DENR tgy Stt3A CG8668 mRpL51 CG10166 Not3 RpS23 CG8963 PIG-O Upf3 PAN3 Larp4B CG11357 CG10075 Atg18a eIF3l Pmm2 Gbs-70E roq CG13029 CG11999 CG2911 mRpL55 beta-PheRS Ythdf mRpS14 CG31690 gw CG33977 GlcAT-I Zdhhc8 Rrp40 RpL8 larp Ltn1 eIF4H1 tn RpL32 RpL23 RpS18 RpL11 RpS21 RpL10 RpS10a RpS11 RpL10Ab…
0.00117989	BP	33	130	2.09064	GO:0006959 humoral immune response	http://amigo.geneontology.org/amigo/term/GO:0006959	imd Rel lola CecA2 CecB CecC spz Dro Tg AttC Drs DptA AttB AttA Nplp2 Jra grass PGRP-SC2 PGRP-SC1a Mef2 Pli PGRP-SA Usp2 CG18067 asrij PGRP-LF SPE puf GNBP3 dl Gprk2 Doa CG42259
0.00124136	BP	44	194	1.86792	GO:0002164 larval development	http://amigo.geneontology.org/amigo/term/GO:0002164	crp skd chn nom lola fz2 Drp1 SoxN pan D egl ft klar sas sgg spz unk CrebA rho hh hop Top1 Mef2 E2f1 cher Tnpo SPARC GlyRS CG8878 obst-A CG4036 pyr asrij Oatp74D pygo His2A:CG33817 His2A:CG33832 akirin Rrp40 ens scb nvd Lcp65Ag1 Lcp9
0.00124136	BP	21	67	2.58139	GO:0019731 antibacterial humoral response	http://amigo.geneontology.org/amigo/term/GO:0019731	imd Rel lola CecA2 CecB CecC Dro AttC DptA AttB AttA grass PGRP-SC2 PGRP-SC1a spz PGRP-SA asrij PGRP-LF SPE Gprk2 Drs
0.00135887	BP	26	93	2.3025	GO:0007435 salivary gland morphogenesis	http://amigo.geneontology.org/amigo/term/GO:0007435	fkh hid rpr h shg IP3K2 Cam egl fog kto rho Wnt5 Rac1 Wnt4 fz2 Drice Dronc drpr BI-1 Atg17 pan jeb crb Trf2 Src64B br
0.00135887	BP	26	93	2.3025	GO:0022612 gland morphogenesis	http://amigo.geneontology.org/amigo/term/GO:0022612	fkh hid rpr h shg IP3K2 Cam egl fog kto rho Wnt5 Rac1 Wnt4 fz2 Drice Dronc drpr BI-1 Atg17 pan jeb crb Trf2 Src64B br
0.0014725	BP	30	115	2.14848	GO:0019730 antimicrobial humoral response	http://amigo.geneontology.org/amigo/term/GO:0019730	imd Rel lola CecA2 CecB CecC spz Dro AttC Drs DptA AttB AttA Jra grass PGRP-SC2 PGRP-SC1a Mef2 Pli PGRP-SA Usp2 CG18067 asrij PGRP-LF SPE puf GNBP3 dl Gprk2 Doa
0.00150108	BP	27	99	2.24614	GO:0007498 mesoderm development	http://amigo.geneontology.org/amigo/term/GO:0007498	Myo61F Mef2 RhoL Scgdelta SPARC NimB2 Swip-1 CG12896 Zasp66 sls how CG44245 Pde8 hll amx csw Dl fog Gbeta13F mam shg Ubx hh pyr Alk pan jeb
0.00150108	BP	96	531	1.48897	GO:0044419 biological process involved in interspecies interaction between organisms	http://amigo.geneontology.org/amigo/term/GO:0044419	CecA2 DptA Dro BomS2 BomS1 GNBP-like3 CG9372 Spn88Eb SPE Obp99c Tep4 AttC Drs imd Rel Rab14 slif lola CecB CecC Jra spz spz6 CG17738 akirin dl Src64B AttA PGRP-SA Tg Listericin pirk PGRP-LF GNBP3 PGRP-SC1a Drsl1 LysP LysX Rac1 RhoL Tollo Usp2 Nazo grass GNBP2 BomS6 BomS5 AttB PGRP-SC2 CG6429 Vago SPH93 CG12780 Phk-3 Npc2e Sp212 Sp7 PPO3 E(bx) Eip75B shg hop Ets21C Myo61F Mef2 mtd crq spen Pli CBP…
0.00150108	BP	58	282	1.6939	GO:0045595 regulation of cell differentiation	http://amigo.geneontology.org/amigo/term/GO:0045595	h Jra E(spl)mgamma-HLH Sema1a stck Alk Sema2b aop Dab Wnt5 Rac1 Vang DAAM spict Ythdf alph Src64B DnaJ-1 pAbp csw Dl ed Fas2 Hsp83 hth mts unk hh tws Mbs cher chn Nup154 Smox goe SMC2 lqf SoxN Pdcd4 pyr Ctr9 atl Cka Mical Nedd4 bun grh Mob4 dl Antp par-1 Vmat salm dar1 Kr-h1 asrij usp Su(H)
0.00192413	BP	476	3375	1.16156	GO:1901564 organonitrogen compound metabolic process	http://amigo.geneontology.org/amigo/term/GO:1901564	imd Rel lola CkIIbeta Ddc Pka-C3 eEF1alpha2 Eip55E GstD1 lace RpL36 Pkc98E rut Jon99Cii Jon99Ciii tko trc trx Dhfr mts Ptp4E Ptp99A RpS14a RpS14b Fur1 hop tok tws Psc GstD2 GstD5 GstD7 Nmdmc l(3)02640 bol heph twin Odc1 Ost48 CkIalpha CycB3 RpL9 Faa Rga Pdk Lk6 Cbl Ppa JIL-1 Idgf3 Idgf1 CG11596 CG2924 FarO Ts ari-2 inc Pli PH4alphaMP myo eIF1A Dronc Idgf4 HDAC6 CG13364 GlyRS Dyrk3 CG8878 goe Aasd…
0.00195847	BP	11	24	3.77476	GO:1902742 apoptotic process involved in development	http://amigo.geneontology.org/amigo/term/GO:1902742	CG18635 Drice Dronc DNaseII hid Dp E2f1 Pi3K59F Nup154 Drep1 lola
0.00211675	BP	24	85	2.32542	GO:0017148 negative regulation of translation	http://amigo.geneontology.org/amigo/term/GO:0017148	twin Rga 312 Not3 PAN3 roq Ythdf gw Rrp40 tn pum CG13928 Rbfox1 Unr Gyf Pabp2 heph msi Larp4B bin3 bru3 elav fs(1)K10 sqd
0.00247046	BP	124	732	1.39514	GO:0030030 cell projection organization	http://amigo.geneontology.org/amigo/term/GO:0030030	Appl Fas2 Rac1 Spn Sema1a unc-119 Tao Oseg5 CG13531 CG14995 CG14186 TMEM216 CG32820 mim CG34401 CG42231 Nedd4 CG42797 Dscam4 Sema2b stai tau Ten-a DAAM Sdc Nop17l comm2 l(2)41Ab Abl Arpc1 mud Nrt ct Ptp4E Ptp99A otk Mbs Wnt5 dock Vang RhoGAPp190 spict Liprin-gamma Ythdf Mical CG43340 Kr-h1 lola Fas1 Cam chif D Dab dnc fog for ft sas pum rut sad Sh shg sm spz Egfr trc ptc hid rho hh fs(1)h tok Myo…
0.00285201	BP	31	125	2.04249	GO:0007431 salivary gland development	http://amigo.geneontology.org/amigo/term/GO:0007431	fkh hid rpr h shg IP3K2 Arl1 Cam egl fog kto Egfr CrebA rho Wnt5 Rac1 Wnt4 fz2 Drice Dronc drpr BI-1 Atg17 pan jeb crb Trf2 Src64B br scb hth
0.00285201	BP	31	125	2.04249	GO:0035272 exocrine system development	http://amigo.geneontology.org/amigo/term/GO:0035272	fkh hid rpr h shg IP3K2 Arl1 Cam egl fog kto Egfr CrebA rho Wnt5 Rac1 Wnt4 fz2 Drice Dronc drpr BI-1 Atg17 pan jeb crb Trf2 Src64B br scb hth
0.00287632	BP	86	473	1.49743	GO:0006952 defense response	http://amigo.geneontology.org/amigo/term/GO:0006952	DptA imd Rel slif lola CecA2 CecB CecC spz spz6 CG17738 akirin dl Src64B Dro AttA BomS2 PGRP-SA Tg Listericin BomS1 pirk SPE AttC PGRP-SC1a Drsl1 Drs LysP LysX Rac1 RhoL Rab14 Tollo Usp2 BomS4 PGRP-LF Nazo grass GNBP3 GNBP2 BomS6 BomS5 AttB PGRP-SC2 CG6429 CG42500 Vago SPH93 CG12780 Npc2e drpr Sp7 Tep4 PPO3 E(bx) Eip75B shg hop Ets21C Myo61F mtd crq spen Pli CBP Dronc Spn88Ea CG2247 Spn28Dc Ski6 …
0.00293473	BP	150	920	1.3428	GO:0010605 negative regulation of macromolecule metabolic process	http://amigo.geneontology.org/amigo/term/GO:0010605	Eip75B Jra Ubx Psc noc simj bol twin Rga Smg5 Cbl pcm HDAC6 CG8677 Spn55B Spn88Ea 312 mahe Spn28Dc Samuel Sfmbt Ski6 Not3 Spn42De Spn47C CG6701 Upf3 PAN3 CG10077 BI-1 Helz roq CG14073 Spn88Eb Ythdf Sox102F gw e(y)3 dl Antp Rrp40 Mi-2 DnaJ-1 tn Su(z)2 CG46385 corto Su(z)12 aop D h Lam E(spl)mgamma-HLH pum hh E2f1 Trl chn kek1 Max Mnt par-6 EndoGI Panx CG13928 Ilp2 Rbfox1 elav cic Unr Spn42Da br Ka…
0.00300049	BP	24	87	2.27196	GO:2000113 negative regulation of cellular macromolecule biosynthetic process	http://amigo.geneontology.org/amigo/term/GO:2000113	twin Rga 312 Not3 PAN3 roq Ythdf gw Rrp40 tn pum CG13928 Rbfox1 Unr Gyf Pabp2 heph msi Larp4B bin3 bru3 elav fs(1)K10 sqd
0.00302933	BP	63	322	1.61136	GO:0048592 eye morphogenesis	http://amigo.geneontology.org/amigo/term/GO:0048592	rst aop csw Cbl sano Fas2 hh Doa Dab ft shg mts Hrb87F rho noc Rac1 Vang alph Egm crb Src64B pAbp chp arr Cam Dl ed hth klar Arpc1 Lam S sca Egfr ptc hop Mbs msi chn rin Drice Smox myo Dronc wls PQBP1 Alk Atx2 Pcyt1 jeb bun grh nej salm d cic fzr Kr-h1 tau br lola Jra Su(H)
0.00302933	BP	63	322	1.61136	GO:0090596 sensory organ morphogenesis	http://amigo.geneontology.org/amigo/term/GO:0090596	rst aop csw Cbl sano Fas2 hh Doa Dab ft shg mts Hrb87F rho noc Rac1 Vang alph Egm crb Src64B pAbp chp arr Cam Dl ed hth klar Arpc1 Lam S sca Egfr ptc hop Mbs msi chn rin Drice Smox myo Dronc wls PQBP1 Alk Atx2 Pcyt1 jeb bun grh nej salm d cic fzr Kr-h1 tau br lola Jra Su(H)
0.00331676	BP	121	717	1.38987	GO:0120036 plasma membrane bounded cell projection organization	http://amigo.geneontology.org/amigo/term/GO:0120036	Appl Fas2 Rac1 Spn Sema1a unc-119 Tao Oseg5 CG13531 CG14995 CG14186 TMEM216 CG32820 CG34401 CG42231 Nedd4 CG42797 Dscam4 Sema2b stai tau Ten-a DAAM Sdc Nop17l comm2 l(2)41Ab Abl Arpc1 mud Nrt ct Ptp4E Ptp99A otk Mbs Wnt5 dock Vang RhoGAPp190 spict Liprin-gamma Ythdf Mical CG43340 Kr-h1 lola Fas1 Cam chif D Dab dnc fog for ft sas pum rut sad Sh shg sm spz trc ptc hid rho hh fs(1)h tok Myo61F Wnt4 …
0.00359898	BP	35	150	1.9217	GO:0009953 dorsal/ventral pattern formation	http://amigo.geneontology.org/amigo/term/GO:0009953	tok spz AnxB9 CkIIbeta E(spl)mgamma-HLH skd CrebA Su(H) Su(Tpl) rin drpr CG14073 dl cic Mrp4 sbb Dll csw D Dl Pkc98E S sog Egfr mts Dp Cbl Syp eca crb sqd pAbp egl fs(1)K10 enc
0.00360743	BP	13	34	3.149	GO:0035070 salivary gland histolysis	http://amigo.geneontology.org/amigo/term/GO:0035070	fkh hid rpr IP3K2 Cam kto Drice Dronc drpr BI-1 Atg17 Trf2 br
0.00373939	BP	9	18	4.11792	GO:0045476 nurse cell apoptotic process	http://amigo.geneontology.org/amigo/term/GO:0045476	Drice Dronc DNaseII Dp E2f1 Pi3K59F Nup154 Drep1 lola
0.00423134	BP	56	281	1.64131	GO:0097485 neuron projection guidance	http://amigo.geneontology.org/amigo/term/GO:0097485	Fas2 Rac1 Sema1a CG34401 Dscam4 Sema2b Ten-a Sdc comm2 Abl mud Ptp4E Ptp99A otk Wnt5 dock lola Fas1 Cam chif D Dab fog for sas sad sm spz ptc Nrt ct tok Wnt4 sqz cher Vang fz2 spen DAAM Smox SoxN fend RhoGEF64C Alk LRP1 Mical jeb meigo Nedd4 Mp conv pdm3 Src64B Acsl sbb scb
0.00423134	BP	83	459	1.48927	GO:0098542 defense response to other organism	http://amigo.geneontology.org/amigo/term/GO:0098542	DptA imd Rel slif lola CecA2 CecB CecC spz spz6 CG17738 akirin dl Src64B Dro AttA PGRP-SA Tg Listericin pirk SPE AttC PGRP-SC1a Drsl1 Drs LysP LysX Rac1 RhoL Rab14 BomS2 Tollo Usp2 BomS1 PGRP-LF Nazo grass GNBP3 GNBP2 BomS6 BomS5 AttB PGRP-SC2 CG6429 Vago SPH93 CG12780 Npc2e Sp7 Tep4 PPO3 E(bx) Eip75B shg hop Ets21C Myo61F mtd crq spen Pli CBP Dronc drpr Spn88Ea CG2247 Spn28Dc Ski6 Cyp6a13 GNBP-l…
0.00427953	BP	118	701	1.38635	GO:0051246 regulation of protein metabolic process	http://amigo.geneontology.org/amigo/term/GO:0051246	CkIIbeta bol heph twin CycB3 Rga Cbl ari-2 myo Dronc Spn55B Spn88Ea 312 Tao CG4238 Spn28Dc Not3 Spn42De Spn47C CG8963 Upf3 Ctr9 PAN3 Larp4B CG10075 CG4911 roq CG2911 Atg17 CG9286 Spn88Eb Ythdf CG30291 gw CG32568 Ube3a Nedd4 Rrp40 larp CG42797 fzr tn chif gnu pum sgg hid hh Rac1 rpr kek1 Drice par-6 CG4612 CG13928 GAPsec PQBP1 Rbfox1 par-1 Asx Unr Spn42Da Kaz-m1 Cys RpS21 CycT CG8878 Rpn2 CG15369 …
0.00436069	BP	86	480	1.47559	GO:0002376 immune system process	http://amigo.geneontology.org/amigo/term/GO:0002376	DptA imd Rel slif lola CecA2 CecB CecC spz hop spz6 CG4080 CG17738 akirin Pvf3 dl Src64B Rac1 Dro crq Tg pirk AttC PGRP-SC1a Drs AttA RhoL BomS2 Spn88Ea Tollo PGRP-SA Usp2 Spn28Dc BomS1 PGRP-LF SPE grass Cad99C GNBP3 GNBP2 BomS6 BomS5 AttB PGRP-SC2 asrij Nplp2 Jra shg Drp1 CG1572 Sp7 Tep4 PPO3 DnaJ-1 E(bx) Eip75B Lam hh Su(H) Wnt4 Mef2 E2f1 mtd cher RpS21 fz2 ytr Tnpo Pli Dronc GlyRS CG4036 pyr C…
0.00460903	BP	58	295	1.61925	GO:0006935 chemotaxis	http://amigo.geneontology.org/amigo/term/GO:0006935	Fas2 Rac1 Sema1a CG34401 Dscam4 Sema2b Ten-a Sdc comm2 Abl mud Ptp4E Ptp99A otk Wnt5 dock Lrt lola Fas1 Cam chif D Dab fog for sas sad sm spz ptc Nrt ct tok Wnt4 sqz cher Vang fz2 spen DAAM Smox SoxN fend RhoGEF64C Alk LRP1 Mical jeb meigo Nedd4 Mp conv pdm3 Src64B Acsl sbb scb hh
0.0047408	BP	113	668	1.39319	GO:0032268 regulation of cellular protein metabolic process	http://amigo.geneontology.org/amigo/term/GO:0032268	CkIIbeta bol heph twin CycB3 Rga Cbl ari-2 myo Dronc Spn55B Spn88Ea 312 Tao Spn28Dc Not3 Spn42De Spn47C CG8963 Upf3 Ctr9 PAN3 Larp4B CG10075 CG4911 roq CG2911 Atg17 CG9286 Spn88Eb Ythdf CG30291 gw CG32568 Ube3a Rrp40 larp fzr tn chif gnu pum sgg hid hh Rac1 rpr kek1 Drice par-6 CG4612 CG13928 GAPsec PQBP1 Rbfox1 par-1 Unr Spn42Da Kaz-m1 Cys RpS21 CycT CG8878 CG15369 DENR CG16704 CG3513 CG16713 CG…
0.00480612	BP	156	975	1.31774	GO:0009892 negative regulation of metabolic process	http://amigo.geneontology.org/amigo/term/GO:0009892	Eip75B Jra Ubx Psc noc simj bol twin Rga Smg5 Cbl pcm HDAC6 CG8677 Spn55B Spn88Ea 312 mahe Spn28Dc Samuel Sfmbt Ski6 Not3 Spn42De Spn47C CG6701 Upf3 PAN3 CG10077 BI-1 Helz roq CG14073 Spn88Eb Ythdf Sox102F gw e(y)3 dl Antp Rrp40 Mi-2 DnaJ-1 tn Su(z)2 CG46385 corto Su(z)12 aop D h Lam E(spl)mgamma-HLH pum hh E2f1 Trl chn kek1 Max Mnt par-6 EndoGI Panx sturkopf CG13928 Ilp2 Rbfox1 elav cic Unr Spn4…
0.00487529	BP	16	49	2.68926	GO:1901654 response to ketone	http://amigo.geneontology.org/amigo/term/GO:1901654	usp fkh Trl br hid rpr E(bx) Iswi Eip75B kto DENR DOR Oatp74D Vmat Trf2 Kr-h1
0.00496895	BP	19	64	2.44502	GO:0033993 response to lipid	http://amigo.geneontology.org/amigo/term/GO:0033993	Jra Pepck1 usp fkh Trl br hid rpr E(bx) Iswi Eip75B kto DENR MED16 DOR Oatp74D Trf2 Kr-h1 PHGPx
0.00496895	BP	5	6	6.86321	GO:0046688 response to copper ion	http://amigo.geneontology.org/amigo/term/GO:0046688	Gclc MtnD MtnE CG10505 Grx1
0.00515883	BP	44	208	1.7422	GO:0051093 negative regulation of developmental process	http://amigo.geneontology.org/amigo/term/GO:0051093	Sema1a Sema2b aop ft sgg rin Liprin-gamma Ythdf alph cic Src64B scb Abl Dl ed Fas2 fkh Egfr trc mts tws Rox8 Spn lark cher chn goe lqf Tao spict Ctr9 Ilp2 Syp Lgr3 dj-1beta dbo Ube3a bun Mob4 crb salm Kr-h1 usp Su(H)
0.00555106	BP	45	215	1.72378	GO:0051960 regulation of nervous system development	http://amigo.geneontology.org/amigo/term/GO:0051960	h E(spl)mgamma-HLH Sema1a Cals Sema2b RhoGAP68F sgg Wnt5 Rac1 Vang spict Liprin-gamma Ythdf Src64B scb Abl aop Dl ed Hsp83 stau mts unk hh tws Sdc simj Spn Smox SoxN Tao pyr Ctr9 Octbeta2R Syp atl dbo Cka Ube3a Nedd4 bun grh Mob4 Antp dar1
0.00555106	BP	37	166	1.8357	GO:0060284 regulation of cell development	http://amigo.geneontology.org/amigo/term/GO:0060284	h E(spl)mgamma-HLH Sema1a stck Sema2b Wnt5 Rac1 Vang spict Ythdf pAbp aop csw Dl ed Fas2 Hsp83 mts unk hh tws Mbs Nup154 Smox SoxN pyr Ctr9 atl Cka Mical Nedd4 bun grh Mob4 Antp dar1 Kr-h1
0.00563696	BP	48	234	1.6894	GO:0042127 regulation of cell population proliferation	http://amigo.geneontology.org/amigo/term/GO:0042127	hth Jra Egfr Src64B Dronc Adgf-D dl Alk E(spl)mgamma-HLH Cbl CG1572 Dl ft Hsp83 Lam Pkc98E mts hh hop tws Rox8 Wnt4 E2f1 mtd Rel RpS21 fz2 Pi3K21B Nup154 Smox SoxN DENR pyr wdp Ctr9 Ilp2 Cul5 Cka vsg pan sls Nedd4 bun grh Mob4 crb cpo Doa
0.0060809	BP	54	273	1.62907	GO:0007411 axon guidance	http://amigo.geneontology.org/amigo/term/GO:0007411	Fas2 Rac1 Sema1a CG34401 Dscam4 Sema2b Ten-a Sdc comm2 Abl mud Ptp4E Ptp99A otk Wnt5 dock lola Fas1 Cam chif D Dab fog for sas sad sm spz ptc Nrt tok Wnt4 cher Vang fz2 spen DAAM Smox SoxN fend RhoGEF64C Alk LRP1 Mical jeb meigo Nedd4 Mp conv pdm3 Src64B Acsl sbb scb
0.00611044	BP	60	312	1.58382	GO:0001745 compound eye morphogenesis	http://amigo.geneontology.org/amigo/term/GO:0001745	rst aop csw Cbl sano hh Doa Dab ft shg mts Hrb87F rho noc Rac1 Vang alph Egm crb Src64B pAbp chp arr Cam Dl ed hth klar Arpc1 Lam S sca Egfr hop Mbs msi chn rin Drice Smox myo Dronc wls PQBP1 Alk Atx2 Pcyt1 jeb bun grh nej salm d fzr Kr-h1 tau br lola Jra Su(H)
0.00618752	BP	29	120	1.99033	GO:0009636 response to toxic substance	http://amigo.geneontology.org/amigo/term/GO:0009636	Fdh Cyp6v1 Cyp6t1 Cyp6a8 MtnE cl GstD1 Su(P) Pxd GstD2 GstD5 GstD7 Mgstl CG12896 DJ-1alpha Grx1t Sesn PHGPx Grx1 dj-1beta Mdr49 Mdr50 Hsp70Bb Hsp70Bc Zip89B Gclm Cyp12d1-p Gss2 Marc
0.00618752	BP	26	103	2.07895	GO:0060560 developmental growth involved in morphogenesis	http://amigo.geneontology.org/amigo/term/GO:0060560	otk Sema1a CG13531 Sema2b alphaTub85E Wnt5 Rac1 Vang DAAM Tollo spict Ythdf Abl arr dnc rut Sh shg fz2 Spn88Ea scaf atl pygo pan dar1 scb
0.00621545	BP	43	204	1.73599	GO:0010628 positive regulation of gene expression	http://amigo.geneontology.org/amigo/term/GO:0010628	imd Rel lola Hrb87F bol Upf3 Larp4B CG10075 Ythdf MED26 larp CG46385 spz Dro Mef2 CG4612 PQBP1 CG8963 tna Nipped-B grass gpp pAbp aop g Egfr rho lark Dp E2f1 rin Pli PGRP-SA HPS4 SPE Atx2 pan dl Gprk2 Doa ich hoip pum
0.00664758	BP	84	474	1.45952	GO:0009890 negative regulation of biosynthetic process	http://amigo.geneontology.org/amigo/term/GO:0009890	Eip75B Jra Ubx Psc noc simj twin Rga HDAC6 CG8677 312 Samuel Sfmbt Not3 PAN3 roq CG14073 Ythdf Sox102F gw e(y)3 dl Antp Rrp40 Mi-2 DnaJ-1 tn Su(z)2 aop D h E(spl)mgamma-HLH pum E2f1 chn Max Mnt CG13928 Rbfox1 cic Unr br Pdcd4 CG12391 CG13293 Gyf CG31224 CG33995 E(bx) Su(H) Trl PGRP-SC2 PGRP-SC1a ct fs(1)h Pabp2 heph Iswi msi Cbl crol Larp4B pan Ino80 bin3 dar1 sbb bru3 drm AstC CG1233 Phs CG4360 …
0.00749199	BP	83	469	1.45752	GO:0031327 negative regulation of cellular biosynthetic process	http://amigo.geneontology.org/amigo/term/GO:0031327	Eip75B Jra Ubx Psc noc simj twin Rga HDAC6 CG8677 312 Samuel Sfmbt Not3 PAN3 roq CG14073 Ythdf Sox102F gw e(y)3 dl Antp Rrp40 Mi-2 DnaJ-1 tn Su(z)2 aop D h E(spl)mgamma-HLH pum E2f1 chn Max Mnt CG13928 Rbfox1 cic Unr br Pdcd4 CG12391 CG13293 Gyf CG31224 E(bx) Su(H) Trl PGRP-SC2 PGRP-SC1a ct fs(1)h Pabp2 heph Iswi msi Cbl crol Larp4B pan Ino80 bin3 dar1 sbb bru3 drm AstC CG1233 Phs CG4360 CG32767 …
0.00749199	BP	27	110	2.02153	GO:0045926 negative regulation of growth	http://amigo.geneontology.org/amigo/term/GO:0045926	Sema1a Sema2b ft sgg rin Liprin-gamma chrb Ythdf cic Src64B scb Abl fkh Rox8 Mnt FarO Tao spict Sesn Larp4B Syp Lgr3 dj-1beta dbo Ube3a Mob4 crb
0.00762257	BP	208	1370	1.25041	GO:0065008 regulation of biological quality	http://amigo.geneontology.org/amigo/term/GO:0065008	Ace Hsp83 Pepck1 sad Syt1 Fur1 Rac1 bol Sema1a Elk twin CASK Rga Pdk DAAM SelG Usp7 dob VGlut CG33298 nrv3 Not3 CG15236 CG8726 CG12896 CG9084 Cyp4aa1 CG18635 Acox57D-d scramb2 PAN3 roq Task6 Ythdf Cals CG17167 MCU CG31715 gw Mco4 Mid1 HSPC300 CG33786 stv Ndae1 Rrp40 mwh Sema2b Sgt1 CG46385 CkIIbeta comt pum S rho tws Tg AstC sturkopf CG13928 RhoGAP68F Trx-2 Abl fog kar Arpc1 Su(P) hop CaBP1 TrxT …
0.00762618	BP	42	200	1.72953	GO:0001751 compound eye photoreceptor cell differentiation	http://amigo.geneontology.org/amigo/term/GO:0001751	rst aop csw Cbl Doa Dab mts rho noc Rac1 alph Src64B pAbp chp Cam Dl ed hth klar S Egfr hop Mbs msi rin Smox myo PQBP1 Alk Atx2 jeb bun grh crb nej salm Kr-h1 tau br lola Jra hh
0.00762618	BP	11	28	3.23551	GO:0048102 autophagic cell death	http://amigo.geneontology.org/amigo/term/GO:0048102	fkh hid rpr IP3K2 Cam kto drpr BI-1 Atg17 Trf2 crq
0.00762731	BP	66	355	1.53117	GO:0042330 taxis	http://amigo.geneontology.org/amigo/term/GO:0042330	Fas2 Rac1 Sema1a CG34401 Dscam4 Sema2b Ten-a laza Sdc comm2 Abl mud Ptp4E Ptp99A otk Wnt5 dock Lrt lola Fas1 Cam chif D Dab Ddc fog for sas sad sm spz ptc w Nrt ct tok Wnt4 sqz cher Vang fz2 spen DAAM Smox SoxN fend CG10543 RhoGEF64C Alk Cka CG32100 LRP1 Mical jeb l(3)L1231 meigo Nedd4 Mp conv pdm3 Src64B Acsl br sbb scb hh
0.00768978	BP	41	194	1.74057	GO:0050803 regulation of synapse structure or activity	http://amigo.geneontology.org/amigo/term/GO:0050803	VGlut Cals CkIIbeta pum RhoGAP68F sgg Rac1 Liprin-gamma bchs Src64B scb Abl Fas2 Sh stau Syt1 Sdc simj Spn CASK Smox myo Rab3-GAP drpr CG6048 CG15309 Tao shv spict Octbeta2R EndoA Syp atl Cul5 dbo Atx2 HSPC300 Ube3a Nedd4 Mob4 Ten-a
0.00796249	BP	390	2762	1.16292	GO:0019538 protein metabolic process	http://amigo.geneontology.org/amigo/term/GO:0019538	CkIIbeta Pka-C3 eEF1alpha2 RpL36 Pkc98E Jon99Cii Jon99Ciii tko trc trx mts Ptp4E Ptp99A RpS14a RpS14b Fur1 hop tok tws Psc bol heph twin Ost48 CkIalpha CycB3 RpL9 Rga Pdk Lk6 Cbl Ppa JIL-1 CG2924 ari-2 inc Pli PH4alphaMP myo eIF1A Dronc HDAC6 CG13364 GlyRS Dyrk3 CG8878 goe Rpn5 Rpn2 Spn55B Spn88Ea 312 Usp16-45 UbcE2H alpha-PheRS Uba5 Usp7 DENR wcy CG8188 tgy Tao Nep3 Stt3A shv Spp CG4238 CG4502 C…
0.00799305	BP	116	701	1.36285	GO:0051172 negative regulation of nitrogen compound metabolic process	http://amigo.geneontology.org/amigo/term/GO:0051172	Eip75B Jra Ubx Psc noc simj bol twin Rga Cbl HDAC6 CG8677 Spn55B Spn88Ea 312 Spn28Dc Samuel Sfmbt Not3 Spn42De Spn47C PAN3 BI-1 roq CG14073 Spn88Eb Ythdf Sox102F gw e(y)3 dl Antp Rrp40 Mi-2 DnaJ-1 tn Su(z)2 CG46385 aop D h E(spl)mgamma-HLH pum hh E2f1 chn kek1 Max Mnt par-6 EndoGI CG13928 Rbfox1 elav cic Unr Spn42Da br Kaz-m1 Cys Drep1 CG15369 Pdcd4 CG16704 CG3513 CG16713 CG10031 CG2816 CG12391 C…
0.00857808	BP	28	117	1.97097	GO:0008038 neuron recognition	http://amigo.geneontology.org/amigo/term/GO:0008038	Fas2 Dscam4 Ten-a Fas1 Arpc1 trc Ptp99A Rac1 lola Abl Nrt Fur1 tok hig Wnt4 Sema1a Vang fz2 RhoGAPp190 CG8668 CG5758 wdp dsd bchs Pvf3 Nedd4 esn Sema2b
0.00857808	BP	15	47	2.62846	GO:0035075 response to ecdysone	http://amigo.geneontology.org/amigo/term/GO:0035075	usp fkh Trl br hid rpr E(bx) Iswi Eip75B kto DENR DOR Oatp74D Trf2 Kr-h1
0.00857808	BP	15	47	2.62846	GO:0036314 response to sterol	http://amigo.geneontology.org/amigo/term/GO:0036314	usp fkh Trl br hid rpr E(bx) Iswi Eip75B kto DENR DOR Oatp74D Trf2 Kr-h1
0.00857808	BP	15	47	2.62846	GO:0050830 defense response to Gram-positive bacterium	http://amigo.geneontology.org/amigo/term/GO:0050830	CecA2 CecB CecC spz Dro PGRP-SA Listericin SPE AttA SPH93 AttC grass Sp7 PGRP-SC1a Gprk2
0.00901495	BP	48	240	1.64717	GO:0048638 regulation of developmental growth	http://amigo.geneontology.org/amigo/term/GO:0048638	Sema1a Sema2b pum RhoGAP68F ft sgg Wnt5 Rac1 rin Vang spict Liprin-gamma Ythdf Lgr3 cic Src64B scb Abl Fas2 fkh stau Egfr Ubx usp hid Rox8 Sdc simj CASK pcm Smox Tao Ilp2 Octbeta2R Syp Rassf atl Cul5 dj-1beta dbo bchs HSPC300 Ube3a Mob4 crb d dar1 sbb
0.00949667	BP	72	399	1.48617	GO:0001654 eye development	http://amigo.geneontology.org/amigo/term/GO:0001654	hth rst aop csw Cbl sano Fas2 hh Doa Abl Dab ft sca shg trx mts Hrb87F rho noc Rac1 Vang alph Egm crb Src64B pAbp chp arr Cam Dl ed klar kto Arpc1 Lam S skd Egfr ptc unk hop Mbs msi chn rin spen Drice Nup154 Smox myo X11L Dronc wls PQBP1 Alk Atx2 Pcyt1 bchs jeb bun grh nej salm d cic fzr Kr-h1 tau br lola Jra Su(H)
0.00949667	BP	72	399	1.48617	GO:0048880 sensory system development	http://amigo.geneontology.org/amigo/term/GO:0048880	hth rst aop csw Cbl sano Fas2 hh Doa Abl Dab ft sca shg trx mts Hrb87F rho noc Rac1 Vang alph Egm crb Src64B pAbp chp arr Cam Dl ed klar kto Arpc1 Lam S skd Egfr ptc unk hop Mbs msi chn rin spen Drice Nup154 Smox myo X11L Dronc wls PQBP1 Alk Atx2 Pcyt1 bchs jeb bun grh nej salm d cic fzr Kr-h1 tau br lola Jra Su(H)
0.00949667	BP	72	399	1.48617	GO:0150063 visual system development	http://amigo.geneontology.org/amigo/term/GO:0150063	hth rst aop csw Cbl sano Fas2 hh Doa Abl Dab ft sca shg trx mts Hrb87F rho noc Rac1 Vang alph Egm crb Src64B pAbp chp arr Cam Dl ed klar kto Arpc1 Lam S skd Egfr ptc unk hop Mbs msi chn rin spen Drice Nup154 Smox myo X11L Dronc wls PQBP1 Alk Atx2 Pcyt1 bchs jeb bun grh nej salm d cic fzr Kr-h1 tau br lola Jra Su(H)
0.00975208	BP	25	101	2.03858	GO:0010623 programmed cell death involved in cell development	http://amigo.geneontology.org/amigo/term/GO:0010623	fkh hid rpr Drice Dronc IP3K2 Cam DNaseII kto S Egfr Dp E2f1 Pi3K59F Nup154 Drep1 drpr Atg9 Atg18a BI-1 Atg17 Trf2 lola Dl rst
0.0108845	BP	20	74	2.22591	GO:0007616 long-term memory	http://amigo.geneontology.org/amigo/term/GO:0007616	Appl Ddc arr for Pkc98E pum Su(H) hop CASK cher CG1910 CG4612 Atx2 vsg Gclm Ube3a dikar Src64B eas stau
0.011041	BP	57	301	1.55961	GO:0009617 response to bacterium	http://amigo.geneontology.org/amigo/term/GO:0009617	CecA2 DptA Dro BomS2 BomS1 AttC Drs imd Rel slif lola CecB CecC Jra spz AttA PGRP-SA Listericin pirk PGRP-LF SPE PGRP-SC1a LysP LysX Rab14 AttB CG6429 Drsl1 SPH93 Phk-3 Npc2e Sp212 grass PGRP-SC2 Eip75B Ets21C Myo61F mtd Pli CBP drpr CG2247 Usp2 Cyp6a13 MED16 asrij Sp7 Der-2 puf akirin Gprk2 Traf6 p38c NimB2 CG16756 CG7798 NimB3
0.0117471	BP	42	205	1.68734	GO:0001754 eye photoreceptor cell differentiation	http://amigo.geneontology.org/amigo/term/GO:0001754	rst aop csw Cbl Doa Dab mts rho noc Rac1 alph Src64B pAbp chp Cam Dl ed hth klar S Egfr hop Mbs msi rin Smox myo PQBP1 Alk Atx2 jeb bun grh crb nej salm Kr-h1 tau br lola Jra hh
0.0117471	BP	94	554	1.39742	GO:0009790 embryo development	http://amigo.geneontology.org/amigo/term/GO:0009790	psq hth drm Pvf3 SelG gw fog h sgg sog ptc hh Rac1 RhoL wls RhoGAP68F pygo pan asrij sqd Jra shg stau Egfr ct CycB3 fz2 SoxN alph Abl amx arr csw D Dab ed egl fkh fs(1)K10 Gbeta13F Hsp83 klar Arpc1 m mam pum S sad Ubx hid Syt1 rho fs(1)h hop Top1 Mbs Psc Ssdp lark Pp2B-14D Trl cher chn stck pcm Dronc Drp1 SPARC scaf pyr chrb RhoGAP71E hzg nyo Cka crb Antp Rrp40 par-1 grp larp Asx Gprk2 cic how In…
0.0122458	BP	5	7	5.88275	GO:0019184 nonribosomal peptide biosynthetic process	http://amigo.geneontology.org/amigo/term/GO:0019184	Aasdh Gclc Gclm Gss2 Eip55E
0.0132468	BP	79	452	1.43945	GO:0010558 negative regulation of macromolecule biosynthetic process	http://amigo.geneontology.org/amigo/term/GO:0010558	Eip75B Jra Ubx Psc noc simj twin Rga HDAC6 CG8677 312 Samuel Sfmbt Not3 PAN3 roq CG14073 Ythdf Sox102F gw e(y)3 dl Antp Rrp40 Mi-2 DnaJ-1 tn Su(z)2 aop D h E(spl)mgamma-HLH pum E2f1 chn Max Mnt CG13928 Rbfox1 cic Unr br Pdcd4 CG12391 CG13293 Gyf CG31224 E(bx) Su(H) Trl ct fs(1)h Pabp2 heph Iswi msi crol Larp4B pan Ino80 bin3 dar1 sbb bru3 drm CG1233 Phs CG4360 CG32767 CG42741 CG9932 ich Su(z)12 e…
0.0146764	BP	41	201	1.67995	GO:0007163 establishment or maintenance of cell polarity	http://amigo.geneontology.org/amigo/term/GO:0007163	Rac1 par-6 CG9286 sano Sgt1 ft shg mts mud sgg Pi3K59F rin Vang AnxB9 aop awd csw egl Gbeta13F S sca Egfr hop tws heph Dp Cbl scaf Dlish Pcyt1 grh crb par-1 nej d sqd mwh lola Lap1 CG6664 Jra
0.0151557	BP	20	76	2.16733	GO:1900424 regulation of defense response to bacterium	http://amigo.geneontology.org/amigo/term/GO:1900424	imd Rel lola Dro pirk PGRP-SC1a Npc2e grass PGRP-SC2 Eip75B spz Pli PGRP-SA Usp2 PGRP-LF SPE puf akirin Gprk2 Traf6
0.0151885	BP	122	758	1.32556	GO:0031324 negative regulation of cellular metabolic process	http://amigo.geneontology.org/amigo/term/GO:0031324	Eip75B Jra Ubx Psc noc simj bol twin Rga Cbl HDAC6 CG8677 Spn55B Spn88Ea 312 Spn28Dc Samuel Sfmbt Not3 Spn42De Spn47C PAN3 BI-1 roq CG14073 Spn88Eb Ythdf Sox102F gw e(y)3 dl Antp Rrp40 Mi-2 DnaJ-1 tn Su(z)2 CG46385 aop D h E(spl)mgamma-HLH pum hh E2f1 chn kek1 Max Mnt par-6 EndoGI sturkopf CG13928 Ilp2 Rbfox1 elav cic Unr Spn42Da br Kaz-m1 Cys Drep1 CG15369 Pdcd4 CG16704 CG3513 CG16713 CG10031 CG…
0.0151885	BP	10	26	3.16763	GO:0072523 purine-containing compound catabolic process	http://amigo.geneontology.org/amigo/term/GO:0072523	HINT1 veil Aps Adgf-D Adgf-C NT5E-2 CG42249 Pde9 dnc Pde8
0.0155079	BP	33	152	1.78805	GO:0016049 cell growth	http://amigo.geneontology.org/amigo/term/GO:0016049	Sema1a CG13531 Sema2b alphaTub85E Wnt5 Rac1 Vang Nup154 DAAM spict puf Ythdf arr dnc fkh rut Sh shg fz2 Mnt FarO scaf ItgaPS4 Sesn Larp4B Ilp2 atl pan bun cic dar1 scb CG9328
0.0155247	BP	28	122	1.89019	GO:0008037 cell recognition	http://amigo.geneontology.org/amigo/term/GO:0008037	Fas2 Dscam4 Ten-a Fas1 Arpc1 trc Ptp99A Rac1 lola Abl Nrt Fur1 tok hig Wnt4 Sema1a Vang fz2 RhoGAPp190 CG8668 CG5758 wdp dsd bchs Pvf3 Nedd4 esn Sema2b
0.0156015	BP	163	1058	1.26885	GO:0006508 proteolysis	http://amigo.geneontology.org/amigo/term/GO:0006508	Jon99Cii Jon99Ciii Fur1 tok Ppa ari-2 inc Dronc goe Rpn5 Rpn2 Spn55B Spn88Ea Usp16-45 UbcE2H Usp7 CG8188 Nep3 Spp CG4238 CG18585 Spn28Dc CG9934 SPH93 Spn42De Spn47C CG9003 DUBAI SkpF CG1317 CG8562 CG8560 CG8539 roq CG6865 gzl Sp7 FBXO11 Spn88Eb Der-2 CG3734 CG4467 CG4408 puf SppL Gp93 Cul5 CG11951 Kul CG9733 CG11313 CG30414 CG31198 CG31687 CG32581 CG33225 Ube3a Nedd4 Ubr3 Psa CG42797 Ltn1 fzr Pro…
0.0156015	BP	16	55	2.39588	GO:0042067 establishment of ommatidial planar polarity	http://amigo.geneontology.org/amigo/term/GO:0042067	sano ft Vang aop S sca shg Egfr hop rin Pcyt1 grh nej d lola Jra
0.015627	BP	7	14	4.11792	GO:0009996 negative regulation of cell fate specification	http://amigo.geneontology.org/amigo/term/GO:0009996	aop ed chn lqf bun salm Su(H)
0.0156618	BP	74	421	1.44763	GO:0048585 negative regulation of response to stimulus	http://amigo.geneontology.org/amigo/term/GO:0048585	alph slif dnc sgg Sema1a CkIalpha Cbl Sesn BI-1 Nprl3 Sema2b sog ptc mts kek1 spict pirk PGRP-SC1a Nedd4 Socs16D chrb Cam Fas2 Gbeta13F Jra Egfr Ptp4E Su(H) dock Drice stck crol Usp7 Kcmf1 PGRP-SC2 Cka Ube3a crb Gprk2 d Traf6 aop E(bx) ed Eip75B Lam pum otk Su(z)12 Pli hang Spn88Ea SoxN Tao Usp2 Spn28Dc Atg9 Dlish Lrt wdp RYBP tow Atg18a PGRP-LF Rassf puf Cul5 Urm1 Egm Mob4 par-1 nej Pde8 raskol
0.0157565	BP	24	99	1.99657	GO:0048663 neuron fate commitment	http://amigo.geneontology.org/amigo/term/GO:0048663	aop csw Cbl Dab mam S mts rho noc fz2 alph Src64B Dl hth Egfr msi rin Smox myo grh nej br lola Jra
0.0160497	BP	9	22	3.36921	GO:1901292 nucleoside phosphate catabolic process	http://amigo.geneontology.org/amigo/term/GO:1901292	HINT1 CG8891 veil Aps NT5E-2 CG42249 Pde9 dnc Pde8
0.0162575	BP	63	347	1.49527	GO:0006955 immune response	http://amigo.geneontology.org/amigo/term/GO:0006955	DptA imd Rel slif lola CecA2 CecB CecC spz spz6 CG4080 CG17738 akirin dl Src64B Rac1 Dro crq Tg pirk AttC PGRP-SC1a Drs AttA RhoL BomS2 Tollo PGRP-SA Usp2 BomS1 PGRP-LF SPE grass GNBP3 GNBP2 BomS6 BomS5 AttB PGRP-SC2 Nplp2 Jra Sp7 Cad99C Tep4 PPO3 E(bx) Eip75B Lam hh Mef2 mtd Pli Dronc Spn88Ea Spn28Dc CG18067 RYBP asrij puf Gprk2 Traf6 Doa CG42259
0.0163417	BP	60	327	1.51116	GO:0008283 cell population proliferation	http://amigo.geneontology.org/amigo/term/GO:0008283	hth Jra Egfr Src64B Dronc Adgf-D dl Sgt1 Alk E(spl)mgamma-HLH mts Cbl par-6 CG1572 Dl eas ft Gbeta13F Hsp83 Lam mud Pkc98E S rho hh hop tws Rox8 Rac1 Wnt4 E2f1 mtd Rel RpS21 fz2 Pi3K21B Nup154 Smox CSN1b SoxN NHP2 Pdcd4 DENR pyr wdp Ctr9 Ilp2 Cul5 Cka vsg pan sls Nedd4 bun grh Mob4 crb cpo Doa enc
0.0169336	BP	71	402	1.45459	GO:0010629 negative regulation of gene expression	http://amigo.geneontology.org/amigo/term/GO:0010629	bol twin Rga Smg5 pcm 312 mahe Ski6 Not3 CG6701 Upf3 PAN3 CG10077 BI-1 Helz roq Ythdf gw Rrp40 tn CG46385 corto Su(z)12 Lam pum Psc Trl Sfmbt Panx CG13928 Rbfox1 Unr Su(z)2 CG3520 Gyf LSm7 gpp CG46463 Dll east aop Hsp83 Rox8 Usp7 PGRP-SC2 PGRP-SC1a ft g Egfr rho hop Pabp2 noc heph msi JIL-1 Usp2 HPS4 Larp4B FBXO11 puf Atx2 Hers psq bin3 sqd Spn42Da br bru3 elav fs(1)K10
0.0183599	BP	273	1892	1.18837	GO:0048518 positive regulation of biological process	http://amigo.geneontology.org/amigo/term/GO:0048518	Cka Mob4 DptA imd Rel lola chif Eip75B hth Jra Egfr trx usp Hrb87F bol Sema1a Ssdp Mef2 twin Su(Tpl) Rga Max stck Sp1 ari-2 CycT DAAM myo Nipped-B Dronc CG8677 SoxN wcy Tao CG4238 Not3 CG15236 dmpd MED16 Sesn Upf3 PAN3 Larp4B DOR RhoGEF64C CG10075 CG4911 Nprl3 roq Crtc CG14184 Atg17 Ythdf CG11873 MED26 Cals Sox102F Alk tai CG31687 gw akirin jeb e(y)3 gish Nedd4 Rrp40 pdm3 nej larp CG42741 Asx CG4…
0.0190256	BP	22	89	2.03583	GO:0034250 positive regulation of cellular amide metabolic process	http://amigo.geneontology.org/amigo/term/GO:0034250	imd Rel lola bol Upf3 Larp4B CG10075 Ythdf larp spz Dro CG4612 PQBP1 CG8963 grass pAbp lark PGRP-SA SPE Gprk2 hoip pum
0.0195883	BP	114	707	1.32799	GO:0040011 locomotion	http://amigo.geneontology.org/amigo/term/GO:0040011	Fas2 Rac1 Sdc dock Sema1a CG32820 HSPC300 Pvf3 CG34401 Dscam4 mwh Sema2b CG44774 Ten-a laza Evi5 csw Ptp4E Ptp99A RhoL kek1 IA-2 Nop17l Lrt comm2 Abl mud shg Egfr hh otk Wnt5 CASK Tsp2A oys pyr lola Fas1 aop Arl1 awd Cam chif D Dab Ddc Dl fog for Gbeta13F klar sas pum sad sm spz trx ptc usp w Nrt ct Mdr49 hop tok Wnt4 sqz cher Vang fz2 spen Cbl DAAM Smox par-6 GMF SoxN fend Rim2 CG10543 nsr RhoGE…
0.0196318	BP	10	27	3.05031	GO:0035071 salivary gland cell autophagic cell death	http://amigo.geneontology.org/amigo/term/GO:0035071	fkh hid rpr IP3K2 Cam kto drpr BI-1 Atg17 Trf2
0.0205577	BP	6	11	4.49228	GO:1902117 positive regulation of organelle assembly	http://amigo.geneontology.org/amigo/term/GO:1902117	PAN3 Lam stau Aduk Atx2 Nedd4
0.020605	BP	21	84	2.05896	GO:0046552 photoreceptor cell fate commitment	http://amigo.geneontology.org/amigo/term/GO:0046552	aop csw Cbl Dab S mts rho noc alph Src64B hth Egfr msi rin Smox myo grh nej br lola Jra
0.020605	BP	67	378	1.45979	GO:0048749 compound eye development	http://amigo.geneontology.org/amigo/term/GO:0048749	rst aop csw Cbl sano hh Doa Abl Dab ft hth sca shg mts Hrb87F rho noc Rac1 Vang alph Egm crb Src64B pAbp chp arr Cam Dl ed klar kto Arpc1 Lam S skd Egfr unk hop Mbs msi chn rin spen Drice Smox myo X11L Dronc wls PQBP1 Alk Atx2 Pcyt1 bchs jeb bun grh nej salm d fzr Kr-h1 tau br lola Jra Su(H)
0.020886	BP	53	284	1.53697	GO:0032269 negative regulation of cellular protein metabolic process	http://amigo.geneontology.org/amigo/term/GO:0032269	twin Rga Cbl Spn55B Spn88Ea 312 Spn28Dc Not3 Spn42De Spn47C PAN3 roq Spn88Eb Ythdf gw Rrp40 tn pum hh kek1 par-6 CG13928 Rbfox1 Unr Spn42Da Kaz-m1 Cys CG15369 CG16704 CG3513 CG16713 CG10031 CG2816 Gyf Tep4 CG31313 CG34454 CG42716 CG43165 CG44008 crb sgg mts Pabp2 heph msi DUBAI Larp4B bin3 bru3 elav fs(1)K10 sqd
0.0225733	BP	53	285	1.53158	GO:0051248 negative regulation of protein metabolic process	http://amigo.geneontology.org/amigo/term/GO:0051248	twin Rga Cbl Spn55B Spn88Ea 312 Spn28Dc Not3 Spn42De Spn47C PAN3 roq Spn88Eb Ythdf gw Rrp40 tn pum hh kek1 par-6 CG13928 Rbfox1 Unr Spn42Da Kaz-m1 Cys CG15369 CG16704 CG3513 CG16713 CG10031 CG2816 Gyf Tep4 CG31313 CG34454 CG42716 CG43165 CG44008 crb sgg mts Pabp2 heph msi DUBAI Larp4B bin3 bru3 elav fs(1)K10 sqd
0.0229478	BP	4	5	6.58868	GO:0006750 glutathione biosynthetic process	http://amigo.geneontology.org/amigo/term/GO:0006750	Gclc Gclm Gss2 Eip55E
0.0233574	BP	8	19	3.46773	GO:0009166 nucleotide catabolic process	http://amigo.geneontology.org/amigo/term/GO:0009166	HINT1 veil Aps NT5E-2 CG42249 Pde9 dnc Pde8
0.0233574	BP	8	19	3.46773	GO:0010454 negative regulation of cell fate commitment	http://amigo.geneontology.org/amigo/term/GO:0010454	alph aop ed chn lqf bun salm Su(H)
0.0233574	BP	38	188	1.66469	GO:0034655 nucleobase-containing compound catabolic process	http://amigo.geneontology.org/amigo/term/GO:0034655	DNaseII bol twin Rga Smg5 pcm HINT1 CG8891 CG8353 Ski6 Not3 veil Upf3 PAN3 Aps roq CG6839 CG3819 Adgf-D Adgf-C Ythdf NT5E-2 gw CG42249 Pde9 Rrp40 Snp CG46385 pum CG13928 Ude dnc Drep1 LSm7 Pde8 Pabp2 CG34401 sqd
0.0233574	BP	7	15	3.8434	GO:0046958 nonassociative learning	http://amigo.geneontology.org/amigo/term/GO:0046958	for sgg simj wcy Atx2 dnc eas
0.0235815	BP	34	163	1.71791	GO:0050807 regulation of synapse organization	http://amigo.geneontology.org/amigo/term/GO:0050807	Cals CkIIbeta pum RhoGAP68F sgg Rac1 Liprin-gamma bchs Src64B scb Abl Fas2 stau Sdc simj Spn CASK drpr CG6048 CG15309 Tao shv spict Octbeta2R Syp atl Cul5 dbo Atx2 HSPC300 Ube3a Nedd4 Mob4 Ten-a
0.0239036	BP	101	619	1.34381	GO:0010033 response to organic substance	http://amigo.geneontology.org/amigo/term/GO:0010033	Eip75B Hsc70-5 Jra Pepck1 usp hop Fdh Hsp70Aa Hsp70Ab Hsp70Bb Hsp70Bc Pi3K21B Smox Cyp6v1 Cyp6t1 CG9934 Sesn CG1317 BI-1 CG14184 Der-2 Lgr3 Gp93 tai RabX4 CG32581 dl Traf6 csw fkh for Pkc98E sgg sog mts Trl Cyp6a8 spict Ilp2 Crtc GNBP3 FASN1 br myo AstC-R2 hid rpr Lst aop E(bx) Hsp83 Ptp4E tok dock Iswi Drice PRL-1 Dronc lqf pyr Ube3a grh Cam dnc kto pum rut S sca Sh Egfr rho CASK cher hang PGRP-…
0.0243817	BP	441	3213	1.13041	GO:0050896 response to stimulus	http://amigo.geneontology.org/amigo/term/GO:0050896	CecA2 DptA Dro BomS2 BomS1 GNBP-like3 CG9372 Spn88Eb SPE Obp99c Tep4 AttC Drs Cka alph Mob4 Jra imd Rel slif grp lola Arpc4 scb Cam CecB CecC dnc Pka-C3 Eip75B Fas2 Gbeta13F Hsc70-5 Hsp67Ba Hsp83 sas DNApol-zeta Pepck1 phr Pkc98E rut sgg spz Egfr trc ptc usp Syt1 fwd hh otk RYa-R hop Wnt5 Rac1 Cyp18a1 Wnt4 dock Spn Sema1a Fdh Pp2B-14D Hsp70Aa Hsp70Ab Hsp70Bb Hsp70Bc mtd CkIalpha Pi3K59F Vang fz2 …
0.0253461	BP	16	58	2.27196	GO:0060033 anatomical structure regression	http://amigo.geneontology.org/amigo/term/GO:0060033	fkh hid rpr IP3K2 Cam kto Pi3K59F Drice Dronc drpr Atg9 Atg18a BI-1 Atg17 Trf2 br
0.0257389	BP	196	1320	1.2229	GO:0042221 response to chemical	http://amigo.geneontology.org/amigo/term/GO:0042221	Eip75B Fas2 Hsc70-5 Jra Pepck1 usp Syt1 hop Rac1 Cyp18a1 Sema1a Fdh Hsp70Aa Hsp70Ab Hsp70Bb Hsp70Bc mtd Pi3K21B Smox Syt4 Cyp6v1 Cyp6t1 CG9934 Grx1t Sesn CG1317 BI-1 Grx1 CG14184 Der-2 Lgr3 Gp93 tai RabX4 CG32581 CG34401 dl Dscam4 Sema2b Traf6 Ten-a csw Ddc fkh for MtnB Pkc98E sgg sog spz mts Trl Cyp6a8 spict Ilp2 Crtc MtnC Gclc GNBP3 Rbfox1 MtnD Ir76a MtnE FASN1 br cl GstD1 Ptp4E Ptp99A Su(P) Px…
0.0266467	BP	15	53	2.3309	GO:0006749 glutathione metabolic process	http://amigo.geneontology.org/amigo/term/GO:0006749	GstD1 GstD2 GstD5 GstD7 Ggt-1 GstE13 CG10365 Gclc Gclm GstE9 GstE7 GstE5 GstE3 Gss2 Eip55E
0.0289226	BP	25	110	1.87178	GO:0007548 sex differentiation	http://amigo.geneontology.org/amigo/term/GO:0007548	dmrt99B tra Ythdc1 Mettl14 shg otk scaf Doa aop Fas2 Lam Egfr ptc hid Hrb87F hh Myo61F Wnt4 rpr fz2 salm br lola Dll ct
0.0289226	BP	26	116	1.84597	GO:0014070 response to organic cyclic compound	http://amigo.geneontology.org/amigo/term/GO:0014070	Jra usp Cyp6v1 Cyp6t1 fkh Trl Cyp6a8 Crtc br hid rpr E(bx) Iswi Eip75B kto Sh DENR Tao Cyp6d2 DOR Oatp74D Cyp12d1-p SMC5 Vmat Trf2 Kr-h1
0.0289226	BP	9	24	3.08844	GO:0030308 negative regulation of cell growth	http://amigo.geneontology.org/amigo/term/GO:0030308	Sema1a Sema2b Ythdf fkh Mnt FarO Sesn Larp4B cic
0.0289226	BP	33	159	1.70933	GO:0051241 negative regulation of multicellular organismal process	http://amigo.geneontology.org/amigo/term/GO:0051241	Sema1a Sema2b AstC aop ft sgg Liprin-gamma Ythdf alph cic Src64B scb Abl Dl ed fkh mts tws Rox8 Spn lark lqf Tao spict Ctr9 Syp Lgr3 dbo Ube3a Mob4 crb salm Doa
0.0299496	BP	31	147	1.73681	GO:0006631 fatty acid metabolic process	http://amigo.geneontology.org/amigo/term/GO:0006631	Pepck1 Mfe2 CG12512 CG4598 CG4592 Hacd2 CG8778 Acox57D-d Acbp5 CG14130 CG4830 CG4860 CG6660 CG6178 CG15531 CG9743 CDase CG30008 Egm Acbp3 Acsl FASN1 Cyp6a8 pdgy Su(P) Aasdh AANATL2 Had1 hll FASN3 CG7900
0.0299496	BP	18	70	2.11779	GO:0009620 response to fungus	http://amigo.geneontology.org/amigo/term/GO:0009620	GNBP-like3 CG9372 Spn88Eb SPE Obp99c Tep4 spz GNBP3 Drsl1 Drs Sp212 shg Rel spen Pli grass Trx-2 Lmpt
0.0299496	BP	18	70	2.11779	GO:0045471 response to ethanol	http://amigo.geneontology.org/amigo/term/GO:0045471	Pkc98E Cam dnc pum rut S Egfr rho CASK cher hang Tao Gbs-70E vsg Gclm Tdc1 scb Fas2
0.0307663	BP	22	93	1.94827	GO:0048640 negative regulation of developmental growth	http://amigo.geneontology.org/amigo/term/GO:0048640	Sema1a Sema2b ft sgg rin Liprin-gamma Ythdf cic Src64B scb Abl fkh Rox8 Tao spict Syp Lgr3 dj-1beta dbo Ube3a Mob4 crb
0.0321519	BP	8	20	3.29434	GO:0000289 nuclear-transcribed mRNA poly(A) tail shortening	http://amigo.geneontology.org/amigo/term/GO:0000289	twin Rga Not3 PAN3 gw pum CG13928 Pabp2
0.0322426	BP	6	12	4.11792	GO:0046959 habituation	http://amigo.geneontology.org/amigo/term/GO:0046959	for sgg simj wcy Atx2 eas
0.0329409	BP	58	325	1.46978	GO:0045165 cell fate commitment	http://amigo.geneontology.org/amigo/term/GO:0045165	hh Wnt5 Wnt4 Sox102F aop csw Cbl how Sgt1 amx Dab mam S skd Ubx mts rho noc fz2 par-6 alph Asx Src64B Dl eas ed egl Gbeta13F hth mud Egfr ptc Su(H) enc tws simj msi chn rin spen Smox myo lqf Gmd pyr Cul5 jeb bun grh Antp par-1 nej salm br lola Jra stau pan
0.0329409	BP	64	366	1.44015	GO:1901700 response to oxygen-containing compound	http://amigo.geneontology.org/amigo/term/GO:1901700	Jra Pepck1 usp Fdh Pi3K21B Sesn CG14184 RabX4 Ddc fkh for Pkc98E sgg spz mts Trl Ilp2 Crtc FASN1 br hid rpr Lst E(bx) Hsp83 dock Iswi PRL-1 Cam dnc Eip75B kto pum rut S sca Sh Egfr rho CASK cher Smox hang PGRP-SA DENR Tao MED16 Cyp6d2 DOR Gbs-70E Oatp74D dj-1beta vsg Gclm Pdxk Mob4 Tdc1 Vmat Trf2 Pde8 Kr-h1 scb PHGPx Fas2
0.0337276	BP	68	394	1.42142	GO:0010648 negative regulation of cell communication	http://amigo.geneontology.org/amigo/term/GO:0010648	alph dnc sgg CkIalpha Cbl Sesn BI-1 Nprl3 sog ptc mts kek1 spict pirk PGRP-SC1a Nedd4 Socs16D chrb Cam Fas2 Gbeta13F Egfr Ptp4E Su(H) dock Drice stck crol Usp7 Kcmf1 PGRP-SC2 Cka Ube3a crb Gprk2 d Traf6 aop E(bx) ed Eip75B pum otk Pli hang Spn88Ea SoxN Tao Usp2 sky Atg9 Lst Dlish wdp tow Atg18a PGRP-LF SLC22A Rassf puf Cul5 Alk Urm1 jeb Mob4 par-1 nej raskol
0.034707	BP	19	77	2.03222	GO:0001752 compound eye photoreceptor fate commitment	http://amigo.geneontology.org/amigo/term/GO:0001752	aop csw Cbl Dab mts rho noc alph Src64B hth msi rin Smox myo grh nej br lola Jra
0.034707	BP	3	3	8.23585	GO:0002815 biosynthetic process of antibacterial peptides active against Gram-positive bacteria	http://amigo.geneontology.org/amigo/term/GO:0002815	spz PGRP-SA SPE
0.034707	BP	3	3	8.23585	GO:0002816 regulation of biosynthetic process of antibacterial peptides active against Gram-positive bacteria	http://amigo.geneontology.org/amigo/term/GO:0002816	spz PGRP-SA SPE
0.034707	BP	3	3	8.23585	GO:0006965 positive regulation of biosynthetic process of antibacterial peptides active against Gram-positive bacteria	http://amigo.geneontology.org/amigo/term/GO:0006965	spz PGRP-SA SPE
0.034707	BP	19	77	2.03222	GO:0008045 motor neuron axon guidance	http://amigo.geneontology.org/amigo/term/GO:0008045	Rac1 Ten-a Ptp4E Ptp99A Abl Dab Fas2 for sad spz tok Sdc Wnt4 Sema1a cher fz2 fend Mp conv
0.034707	BP	3	3	8.23585	GO:0009214 cyclic nucleotide catabolic process	http://amigo.geneontology.org/amigo/term/GO:0009214	Pde9 dnc Pde8
0.034707	BP	68	395	1.41782	GO:0023057 negative regulation of signaling	http://amigo.geneontology.org/amigo/term/GO:0023057	alph dnc sgg CkIalpha Cbl Sesn BI-1 Nprl3 sog ptc mts kek1 spict pirk PGRP-SC1a Nedd4 Socs16D chrb Cam Fas2 Gbeta13F Egfr Ptp4E Su(H) dock Drice stck crol Usp7 Kcmf1 PGRP-SC2 Cka Ube3a crb Gprk2 d Traf6 aop E(bx) ed Eip75B pum otk Pli hang Spn88Ea SoxN Tao Usp2 sky Atg9 Lst Dlish wdp tow Atg18a PGRP-LF SLC22A Rassf puf Cul5 Alk Urm1 jeb Mob4 par-1 nej raskol
0.034707	BP	3	3	8.23585	GO:0032074 negative regulation of nuclease activity	http://amigo.geneontology.org/amigo/term/GO:0032074	BI-1 EndoGI Drep1
0.034707	BP	19	77	2.03222	GO:0042706 eye photoreceptor cell fate commitment	http://amigo.geneontology.org/amigo/term/GO:0042706	aop csw Cbl Dab mts rho noc alph Src64B hth msi rin Smox myo grh nej br lola Jra
0.034707	BP	45	239	1.55068	GO:0048598 embryonic morphogenesis	http://amigo.geneontology.org/amigo/term/GO:0048598	drm SelG fog RhoGAP68F Jra ct alph Abl amx Dab ed fkh Gbeta13F mam pum S sad shg sog Egfr Ubx hid rho hop Mbs Rac1 stck pcm Dronc Drp1 SPARC scaf pyr chrb RhoGAP71E Cka crb Gprk2 Inx3 scb par-6 aop pan jeb Traf6
0.034707	BP	3	3	8.23585	GO:0070484 dehydro-D-arabinono-1;4-lactone metabolic process	http://amigo.geneontology.org/amigo/term/GO:0070484	CG18547 CG12224 CG3397
0.034707	BP	3	3	8.23585	GO:0070485 dehydro-D-arabinono-1;4-lactone biosynthetic process	http://amigo.geneontology.org/amigo/term/GO:0070485	CG18547 CG12224 CG3397
0.034707	BP	3	3	8.23585	GO:2001044 regulation of integrin-mediated signaling pathway	http://amigo.geneontology.org/amigo/term/GO:2001044	stck shv Mp
0.034707	BP	3	3	8.23585	GO:2001046 positive regulation of integrin-mediated signaling pathway	http://amigo.geneontology.org/amigo/term/GO:2001046	stck shv Mp
0.0349452	BP	15	55	2.24614	GO:0048149 behavioral response to ethanol	http://amigo.geneontology.org/amigo/term/GO:0048149	dnc pum rut S Egfr rho CASK cher hang Gbs-70E vsg Gclm Tdc1 scb Fas2
0.0353486	BP	50	273	1.5084	GO:0042742 defense response to bacterium	http://amigo.geneontology.org/amigo/term/GO:0042742	DptA imd Rel slif lola CecA2 CecB CecC spz Dro AttA PGRP-SA Listericin pirk SPE AttC PGRP-SC1a LysP LysX Rab14 AttB CG6429 Drsl1 Drs SPH93 Npc2e grass PGRP-SC2 Eip75B Ets21C Myo61F mtd Pli CBP drpr CG2247 Usp2 Cyp6a13 asrij PGRP-LF Sp7 Der-2 puf akirin Gprk2 Traf6 NimB2 CG16756 CG7798 NimB3
0.0359856	BP	197	1341	1.20989	GO:0006950 response to stress	http://amigo.geneontology.org/amigo/term/GO:0006950	Jra DptA imd Rel slif grp lola Arpc4 scb CecA2 CecB CecC Hsc70-5 Hsp67Ba Hsp83 DNApol-zeta Pepck1 phr spz Hsp70Aa Hsp70Ab Hsp70Bb Hsp70Bc mtd Nipped-B Tao ND-B17,2 CG9934 ND-B14 Grx1t Sesn spz6 CG1317 BI-1 Nprl3 Grx1 Fancl CG17738 CG9286 Der-2 Gp93 CG32581 Nipped-A akirin alph Ino80 dl Src64B gpp Traf6 rudhira Ddc eas tko Dro rpr AttA CkIalpha rin Drice CycT BomS2 PGRP-SA Tg Listericin DJ-1alpha …
0.0373859	BP	31	150	1.70208	GO:0002181 cytoplasmic translation	http://amigo.geneontology.org/amigo/term/GO:0002181	RpL36 RpL9 CG13364 DENR CG2911 RpL8 eIF4H1 RpL32 RpS14a RpS14b RpL23 RpS18 RpL11 RpS21 RpL10 RpS10a RpS11 RpS23 RpL10Ab RpL38 RpS10b RpL27A RpL19 RpS12 eIF3k eIF3l lark larp RpS15Ab RpL37b RpS30
0.0396944	BP	12	40	2.47075	GO:0002778 antibacterial peptide production	http://amigo.geneontology.org/amigo/term/GO:0002778	imd Rel lola Dro grass PGRP-SC2 PGRP-SC1a spz PGRP-SA asrij SPE Gprk2
0.0396944	BP	12	40	2.47075	GO:0002786 regulation of antibacterial peptide production	http://amigo.geneontology.org/amigo/term/GO:0002786	imd Rel lola Dro grass PGRP-SC2 PGRP-SC1a spz PGRP-SA asrij SPE Gprk2
0.0396944	BP	46	248	1.52762	GO:0045087 innate immune response	http://amigo.geneontology.org/amigo/term/GO:0045087	DptA slif spz spz6 CG17738 akirin dl Src64B Tg CecA2 CecB CecC Rac1 Dro AttA imd Rel RhoL BomS2 Tollo PGRP-SA Usp2 BomS1 PGRP-LF SPE grass GNBP3 GNBP2 BomS6 BomS5 AttC AttB PGRP-SC2 PGRP-SC1a Sp7 Tep4 PPO3 E(bx) mtd Pli Dronc Spn88Ea Spn28Dc puf Traf6 CG42259
0.0397094	BP	28	132	1.747	GO:0050767 regulation of neurogenesis	http://amigo.geneontology.org/amigo/term/GO:0050767	h E(spl)mgamma-HLH Sema1a Sema2b Wnt5 Rac1 Vang spict Ythdf aop Dl ed Hsp83 mts unk hh tws Smox SoxN pyr Ctr9 atl Cka bun grh Mob4 Antp dar1
0.0408628	BP	8	21	3.13747	GO:0042398 cellular modified amino acid biosynthetic process	http://amigo.geneontology.org/amigo/term/GO:0042398	Dhfr CG5321 CG4335 Gclc Gclm Mthfs Gss2 Eip55E
0.0413366	BP	45	242	1.53146	GO:0051094 positive regulation of developmental process	http://amigo.geneontology.org/amigo/term/GO:0051094	Jra stck Cals RhoGAP68F Wnt5 Rac1 Vang DAAM spict DnaJ-1 Hsp83 E(spl)mgamma-HLH stau Egfr Ubx hid hh Sdc simj Dp E2f1 Pi3K59F Drice pcm Smox Dronc Drp1 Pdcd4 shv pyr Mul1 Ilp2 hzg Octbeta2R Rassf atl bchs Cka Nedd4 bun Mob4 dl Vmat d dar1
0.042752	BP	35	177	1.62856	GO:0007416 synapse assembly	http://amigo.geneontology.org/amigo/term/GO:0007416	Cals pum RhoGAP68F Jra sgg Liprin-gamma Src64B scb Abl Fas2 stau Rac1 Sdc simj Spn Sema1a CASK par-6 Tao spict Octbeta2R Syp atl Cul5 dbo Mical HSPC300 Ube3a jeb Nedd4 Mob4 par-1 nej stai Ten-a
0.045693	BP	26	121	1.76969	GO:0051963 regulation of synapse assembly	http://amigo.geneontology.org/amigo/term/GO:0051963	Cals pum RhoGAP68F sgg Liprin-gamma Src64B scb Abl Fas2 stau Rac1 Sdc simj Spn CASK Tao spict Octbeta2R Syp atl Cul5 dbo HSPC300 Ube3a Nedd4 Mob4
0.0462635	BP	9	26	2.85087	GO:0042659 regulation of cell fate specification	http://amigo.geneontology.org/amigo/term/GO:0042659	aop ed hth Ubx chn lqf bun salm Su(H)
0.0462635	BP	248	1739	1.17452	GO:0048522 positive regulation of cellular process	http://amigo.geneontology.org/amigo/term/GO:0048522	Cka Mob4 imd Rel lola chif Eip75B hth Jra Egfr trx usp Hrb87F bol Sema1a Ssdp Mef2 twin Su(Tpl) Rga Max stck Sp1 ari-2 CycT DAAM myo Nipped-B Dronc CG8677 SoxN wcy Tao Not3 CG15236 dmpd MED16 Sesn Upf3 PAN3 Larp4B DOR RhoGEF64C CG10075 CG4911 Nprl3 roq Crtc CG14184 Atg17 Ythdf CG11873 Cals Sox102F Alk tai CG31687 gw akirin jeb e(y)3 gish Rrp40 pdm3 nej larp CG42741 Asx CG9932 fzr Stacl Sema2b Tra…
0.0464878	BP	23	103	1.83907	GO:0035218 leg disc development	http://amigo.geneontology.org/amigo/term/GO:0035218	rho arr Dll Dl hth kto skd Egfr Ubx Su(H) hop noc Cyp18a1 Sp1 drm RhoGAP19D RhoGEF64C wls RhoGAP68F RhoGAP71E e(y)3 d hh
0.0471132	BP	48	264	1.49743	GO:0032101 regulation of response to external stimulus	http://amigo.geneontology.org/amigo/term/GO:0032101	DptA imd Rel slif lola Sema1a akirin CG34401 Sema2b spz Dro pirk PGRP-SC1a Npc2e Cam Jra drpr spict Sp7 grass PGRP-SC2 E(bx) Eip75B for rdgB Wnt5 Rac1 mtd Vang Pli Spn88Ea PGRP-SA Usp2 Spn28Dc Lrt asrij Atg18a PGRP-LF SPE atl puf GNBP3 LRP1 dl Gprk2 Traf6 Doa GNBP2
0.0475443	BP	4	6	5.49057	GO:0032351 negative regulation of hormone metabolic process	http://amigo.geneontology.org/amigo/term/GO:0032351	sturkopf Cbl Spn42Da AstC
0.0475443	BP	15	57	2.16733	GO:1990138 neuron projection extension	http://amigo.geneontology.org/amigo/term/GO:1990138	Sema1a CG13531 Sema2b Wnt5 Rac1 Vang DAAM spict Ythdf dnc rut Sh fz2 atl dar1
0.0481358	BP	10	31	2.65673	GO:0010453 regulation of cell fate commitment	http://amigo.geneontology.org/amigo/term/GO:0010453	alph aop ed hth Ubx chn lqf bun salm Su(H)

## Sheet: Table S2 _ CC
Enrichment FDR	Category	nGenes	Pathway Genes	Fold Enrichment	Pathway	URL	Genes
1.81837e-05	CC	205	1180	1.4308	GO:0005576 extracellular region	http://amigo.geneontology.org/amigo/term/GO:0005576	Amy-p Cys Sdc Idgf3 Idgf4 Spn88Ea CG5162 Ggt-1 CG5177 CG10730 fest CG18067 CG10433 Cpr67Fb Sp7 grass CG4815 CG11313 CG31704 CG34034 Egm CG44008 Meltrin Ace CecA2 CecB CecC sca Jon99Cii Jon99Ciii spz Nrt hh tok Wnt5 Wnt4 Sema1a Idgf1 myo SPARC CG4757 CG18095 Spn55B CG16995 CG18641 CG18585 CG7231 Spn28Dc SPH93 CG5758 Spn42De Spn47C Tsf3 yellow-d2 spz6 Ance-5 CG10359 CG8562 CG8560 CG8539 CG10116 CG6…
0.000423282	CC	189	1127	1.38117	GO:0005829 cytosol	http://amigo.geneontology.org/amigo/term/GO:0005829	Abl aop Cam Fas2 for hth RpL36 Men sgg RpS14a RpS14b tws Top1 heph twin RpL11 cher RpS21 RpL9 Lk6 RpL10 CBP eIF1A Pdcd4 rngo CG6583 RpS23 eIF3l RpL38 LRP1 stv bun grp RpL8 larp Mi-2 Src64B pAbp rudhira stai RpS10b RpL27A RpL19 CG46385 cl dnc Hsp83 RpL32 Pepck1 mts Pgd hop RpL23 RpS18 CCT5 Fdh Hsp70Aa Hsp70Ab Hsp70Bb Hsp70Bc AhcyL2 rin CG11596 Ts CG1307 Ady43A RpS10a Usp16-45 wuho alpha-PheRS Uba5…
0.031842	CC	42	195	1.77388	GO:0005840 ribosome	http://amigo.geneontology.org/amigo/term/GO:0005840	RpL36 RpS14a RpS14b RpL11 RpS21 RpL9 RpL10 RpS23 RpL38 RpL8 RpS10b RpL27A RpL19 RpL32 tko RpL23 RpS18 RpS10a mRpL49 CG11835 mRpL51 mRpL42 RpS15Ab RpS11 RpL37b mRpL43 mRpL17 RpL10Ab mRpL21 mRpL55 RpS30 mRpL36 mRpS14 mRpL27 mRpL34 RpS12 mRpS25 CG14184 mRpS24 mRpL14 CG31664 CG17672
0.032722	CC	4	4	8.23585	GO:0031213 RSF complex	http://amigo.geneontology.org/amigo/term/GO:0031213	CG8677 e(y)3 dikar Iswi
0.032722	CC	38	175	1.78836	GO:0044391 ribosomal subunit	http://amigo.geneontology.org/amigo/term/GO:0044391	RpL36 RpL32 RpS14a RpS14b RpL23 RpS18 RpL11 RpS21 RpL9 RpL10 RpS10a mRpL49 mRpL51 mRpL42 RpS15Ab RpS11 RpS23 RpL37b mRpL43 mRpL17 RpL10Ab mRpL21 mRpL55 RpS30 RpL38 mRpL36 mRpS14 mRpL27 mRpL34 RpL8 RpS10b RpL27A RpL19 RpS12 tko mRpS25 mRpS24 mRpL14

## Sheet: Table S2 _ MF
Enrichment FDR	Category	nGenes	Pathway Genes	Fold Enrichment	Pathway	URL	Genes
0.000463139	MF	36	125	2.37192	GO:0008061 chitin binding	http://amigo.geneontology.org/amigo/term/GO:0008061	obst-A Idgf3 Idgf1 Idgf4 obst-B Mur18B CG4835 CG5897 CG5883 CG7252 CG17826 CG7248 CG10154 CG10725 CG7298 CG6933 CG14300 CG7715 CG14245 CG6403 CG14247 CG3348 Muc26B Peritrophin-15b Peritrophin-15a CG32284 CG32302 obst-I CG34426 CG34427 CG42728 CG42729 CG43896 Vajk3 Vajk2 CG10359
0.0137278	MF	41	176	1.91858	GO:0003735 structural constituent of ribosome	http://amigo.geneontology.org/amigo/term/GO:0003735	RpL36 RpS14a RpS14b RpL11 RpS21 RpL9 RpL10 RpS23 RpL38 RpL8 RpS10b RpL27A RpL19 tko RpL23 RpS10a mRpL49 mRpS25 mRpL51 RpS15Ab RpS11 mRpL43 mRpL17 mRpL21 mRpL55 RpS30 mRpS14 mRpL27 RpS12 RpL32 RpS18 RpL10Ab RpL37b CG14184 mRpL14 mRpL36 CG31664 CG17672 mRpL34 mRpL42 mRpS24
0.0143249	MF	57	282	1.66469	GO:0004252 serine-type endopeptidase activity	http://amigo.geneontology.org/amigo/term/GO:0004252	Jon99Cii Jon99Ciii alphaTry Fur1 rho betaTry deltaTry gammaTry etaTry Ser6 CG6041 CG1304 CG11911 SPH93 CG6865 Sp7 CG9733 CG11313 lambdaTry kappaTry CG30025 CG30031 CG30414 CG33225 CG17571 Phae1 Phae2 SPE Jon44E Sb Jon25Bi CG9631 CG18477 CG6048 CG8952 Jon25Bii scaf CG1773 CG1299 Jon65Aiii Jon65Ai CG18180 CG9372 CG14642 CG7432 grass CG5909 CG4815 yip7 CG30091 CG30187 Sp212 CG34437 Jon65Aiv CG42694 …
0.0143249	MF	61	304	1.65259	GO:0008236 serine-type peptidase activity	http://amigo.geneontology.org/amigo/term/GO:0008236	Jon99Cii Jon99Ciii alphaTry Fur1 rho betaTry deltaTry gammaTry etaTry Ser6 CG6041 CG1304 CG11911 SPH93 hiro CG6865 Sp7 CG9733 CG11313 lambdaTry kappaTry CG30025 CG30031 CG30414 CG33225 CG17571 Phae1 Phae2 SPE Jon44E Sb Jon25Bi CG9631 CG18477 CG6048 CG2200 CG8952 Jon25Bii CG11319 scaf CG1773 CG1299 Jon65Aiii Jon65Ai CG18180 CG9372 CG14642 CG3734 CG7432 grass CG5909 CG4815 yip7 CG30091 CG30187 Sp21…
0.0143249	MF	70	365	1.57948	GO:0017171 serine hydrolase activity	http://amigo.geneontology.org/amigo/term/GO:0017171	Ace Jon99Cii Jon99Ciii alphaTry betaTry etaTry Jon25Bi CG4757 CG2200 CG8952 CG5162 CG11911 Jon25Bii CG11319 CG3841 gas hiro sturkopf Jon65Aiii Jon65Ai CG18180 CG9372 CG3734 SPE grass yip7 CG18858 CG30025 CG31683 Jon65Aiv CG17571 Np FASN1 Fur1 rho deltaTry gammaTry Ser6 CG6041 CG1304 SPH93 CG6865 Sp7 CG9733 CG11313 lambdaTry kappaTry CG30031 CG30414 CG33225 Phae1 Phae2 Jon44E Sb CG9631 CG18477 CG6…
0.0301844	MF	9	19	3.90119	GO:0051787 misfolded protein binding	http://amigo.geneontology.org/amigo/term/GO:0051787	Hsc70-5 Hsp70Aa Hsp70Ab Hsp70Bb Hsp70Bc shv P58IPK Der-2 CG11999
