# Supplementary material for: TDP-43-mediated amyotrophic lateral sclerosis: new/hidden insights from Drosophila
Source: Front Cell Dev Biol. 2025 Oct 16;13:1677090. doi: 10.3389/fcell.2025.1677090 (PMC12573270; doi:10.3389/fcell.2025.1677090)
Supplement: Supplementary file 2 [file Table3.xlsx]

## Sheet: Table S3 _ 3A
Gene	First 100 DEGs (ordered by FDR) scores from Fly Atlas 2.0 (https://flyatlas.gla.ac.uk/FlyAtlas2/index.html), consulted between 26/03/2025 and 21/05/2025																		Tissue	N	%
	Brain/CNS		Midgut		Hindgut		Malpighian Tubules		Salivary gland		Fat body		Trachea		Carcass		Garland cells		Brain/CNS	6	6
	FPKM	Enrichment	FPKM	Enrichment	FPKM	Enrichment	FPKM	Enrichment	FPKM	Enrichment	FPKM	Enrichment	FPKM	Enrichment	FPKM	Enrichment	FPKM	Enrichment	Midgut	21	21
FBgn0085320	4.8	0	0.3	0	9.4	0	36	0.1	152	0.3	4216	7.7	41	0.1	46	0.1	100	0.2	Hindgut	3	3
FBgn0013275	0	N.A.	0	N.A.	0.1	N.A.	0	N.A.	0.1	N.A.	0	N.A.	0	N.A.	0	N.A.	0	N.A.	Malpighian Tubules	7	7
FBgn0039759	0.4	N.A.	0	N.A.	0.2	N.A.	0	N.A.	0	N.A.	0	N.A.	0.2	N.A.	0.2	N.A.	0.1	N.A.	Salivary gland	7	7
FBgn0052581	0	N.A.	0	N.A.	0	N.A.	0	N.A.	0	N.A.	0	N.A.	0	N.A.	0	N.A.	0	N.A.	Fat body	25	25
FBgn0034756	0.1	0	3.5	0.5	6.4	0.9	11	1.5	9.3	1.3	16	2.2	4.2	0.6	1.8	0.3	6	0.8	Carcass	10	10
FBgn0046302	0.2	0	382	4.8	21	0.3	41	0.5	39	0.5	2.1	0	3.8	0	1	0	8.5	0.1	Trachea	5	5
FBgn0027584	0	N.A.	0	N.A.	0.2	N.A.	15	7.4	0	N.A.	0.1	N.A.	45	23	0.6	N.A.	0.2	N.A.	Garland cells	11	11
FBgn0039827	1.3	0.1	5.2	0.6	0.6	0.1	54	6.1	2.6	0.3	74	8.4	0.9	0.1	1.3	0.1	12	1.4	N.A.	5	5
FBgn0042173	0	N.A.	0	N.A.	0	N.A.	0	N.A.	0	N.A.	0	N.A.	0	N.A.	0	N.A.	0	N.A.
FBgn0051810	0	0	1.5	0.3	1.9	0.4	0	0	44	8	0.4	0.1	0.4	0.1	2.4	0.4	0.6	0.1
FBgn0262565	0	N.A.	0	N.A.	0	N.A.	0	N.A.	0	N.A.	0.4	N.A.	0	N.A.	0.1	N.A.	0.5	N.A.
FBgn0004554	0.5	0.1	0.2	0	5.7	0.9	0.1	0	1.2	0.2	2	0.3	391	64	10	1.6	0.9	0.1
FBgn0031277	0.1	0	0	0	0.1	0	0	0	271	76	2.1	0.6	0.2	0.1	1.8	0.5	0.5	0.1
FBgn0032322	2.6	0.1	0.1	0	1	0	58	2.7	6.2	0.3	117	5.5	2.8	0.1	2.1	0.1	27	1.3
FBgn0034899	2.2	0	0.1	0	0	0	0	0	4326	59	81	1.1	11	0.1	44	0.6	0.8	0
FBgn0037548	2.4	0.3	9.7	1.1	4.2	0.5	2	0.2	2.2	0.2	20	2.3	12	1.3	8.6	1	6.2	0.7
FBgn0031264	0.4	0.2	0	0	1	0.3	0.1	0	0.1	0	0.6	0.2	0.9	0.3	29	10	2.2	0.8
FBgn0031141	0	N.A.	2.4	1.2	0	N.A.	0	N.A.	0	N.A.	0	N.A.	0	N.A.	0	N.A.	0	N.A.
FBgn0035977	0.4	N.A.	0.5	N.A.	11	5.7	0.9	N.A.	1.5	N.A.	0.5	N.A.	16	8	4.2	2.1	1.4	N.A.
FBgn0040077	8	0.6	11	0.9	16	1.2	21	1.6	17	1.3	20	1.5	12	0.9	16	1.2	5.8	0.4
FBgn0041581	0.6	N.A.	0.7	N.A.	0.7	N.A.	2	N.A.	0.6	N.A.	7.9	4	6.5	3.3	3.6	1.8	4	2
FBgn0052304	0	N.A.	0	N.A.	0	N.A.	0	N.A.	0	N.A.	0	N.A.	0	N.A.	2.4	0.1	8.9	0.2
FBgn0286723	0.2	0	0.1	0	0.7	0	1.1	0.1	3.1	0.2	97	5.9	1.3	0.1	0.5	0	12	0.7
FBgn0013279	0	N.A.	0.2	N.A.	0.2	N.A.	0.1	N.A.	0.3	N.A.	0	N.A.	0	N.A.	0	N.A.	0	N.A.
FBgn0029765	0.1	N.A.	1.5	N.A.	0.1	N.A.	0	N.A.	0.5	N.A.	11	5.5	0.2	N.A.	0.2	N.A.	1	N.A.
FBgn0003082	11	2.5	5.1	1.2	3.8	0.9	4.1	0.9	4.9	1.1	4.1	0.9	8.8	2	8.1	1.9	2.3	0.5
FBgn0039495	0	N.A.	0	N.A.	0	N.A.	0	N.A.	0	N.A.	0.1	N.A.	0.2	N.A.	0.3	N.A.	0	N.A.
FBgn0033810	10	1.1	6.6	0.7	8.3	0.9	7.8	0.8	9.1	0.9	19	2	9	0.9	9.1	0.9	4.5	0.5
FBgn0050104	6.1	0.4	9.4	0.6	5.8	0.4	44	2.9	102	6.7	25	1.6	2.4	0.2	3.7	0.2	11	0.7
FBgn0030001	0.1	N.A.	0.1	N.A.	0.1	N.A.	0	N.A.	0	N.A.	0.1	N.A.	0.1	N.A.	0.2	N.A.	0.1	N.A.
FBgn0037126	0.5	N.A.	1.5	N.A.	1.4	N.A.	0.2	N.A.	1.2	N.A.	21	11	9.4	4.7	1.7	N.A.	2.8	1.4
FBgn0051664	0.1	N.A.	0	N.A.	0	N.A.	0	N.A.	0.8	N.A.	20	10	0.2	N.A.	0.2	N.A.	1	N.A.
FBgn0264776	0	0	50	1.7	0.2	0	3.5	0.1	1.8	0.1	52	1.8	2.8	0.1	0.9	0	2.3	0.1
FBgn0029710	5.3	1.5	2.3	0.6	1.3	0.4	0.8	0.2	4.4	1.2	6.2	1.7	1	0.3	2.8	0.8	6	1.7
FBgn0020906	0.6	0	173	0.3	0.2	0	9	0	3.4	0	48	0.1	8.7	0	1	0	46	0.1
FBgn0002869	0.5	0	134	4.5	2.1	0.1	1.7	0.1	0.3	0	0.7	0	1.1	0	3.1	0.1	12	0.4
FBgn0037766	1.2	N.A.	0	N.A.	0	N.A.	0	N.A.	0	N.A.	0	N.A.	0	N.A.	0.1	N.A.	0.4	N.A.
FBgn0063491	0.4	0	30	1	24	0.8	1.2	0	4.5	0.2	95	3.3	3.3	0.1	2.3	0.1	0.5	0
FBgn0262815	0.6	0	0	0	0.4	0	1.8	0.1	7.2	0.3	204	7.2	3.6	0.1	4	0.1	9.6	0.3
FBgn0034094	0.6	0.1	0.6	0.1	14	3	0.8	0.2	1.4	0.3	22	4.7	15	3.3	7.1	1.5	29	6.2
FBgn0033574	0.2	0.1	0.1	0	0.7	0.3	0	0	0.1	0	0.2	0.1	0.8	0.4	4.4	2.1	9.4	4.5
FBgn0037714	0.5	0	3.6	0.2	0.8	0	248	14	1.9	0.1	57	3.3	1.3	0.1	1.7	0.1	1.2	0.1
FBgn0028582	15	0.3	152	3.1	73	1.5	152	3.1	27	0.5	16	0.3	29	0.6	16	0.3	52	1.1
FBgn0030975	0	N.A.	0	N.A.	0.1	N.A.	0	N.A.	0	N.A.	1.3	N.A.	0	N.A.	0.1	N.A.	0.5	N.A.
FBgn0032304	0.7	0	0	0	0	0	0.4	0	878	31	16	0.6	2.2	0.1	14	0.5	0.6	0
FBgn0032805	5.9	0.3	44	2.6	10	0.6	33	1.9	8	0.5	13	0.8	9.1	0.5	10	0.6	6.7	0.4
FBgn0034288	0	0	0.8	0	0	0	0.3	0	0	0	0.1	0	0	0	8.9	0	52	0.2
FBgn0037386	0	N.A.	8.3	4.2	0.4	N.A.	0.8	N.A.	0.2	N.A.	0.1	N.A.	0.3	N.A.	4.5	2.3	3.7	1.8
FBgn0041579	0	0	0	0	0.2	0.1	0.2	0.1	1.3	0.6	20	9.8	3.1	1.5	1.2	0.6	0.4	0.2
FBgn0085194	0.4	0	0	0	1.3	0.1	0	0	0	0	0.5	0	7.5	0.7	24	2.1	7.7	0.7
FBgn0025391	4.5	1.1	11	2.7	0.7	0.2	3	0.7	0.4	0.1	1	0.3	1.4	0.3	13	3.1	0.6	0.2
FBgn0015037	0.4	0	84	2.3	5.4	0.1	130	3.6	1.2	0	31	0.9	2	0.1	6.8	0.2	16	0.5
FBgn0033789	0.5	0	162	0.6	1.4	0	472	1.8	0.2	0	26	0.1	2.4	0	1.2	0	22	0.1
FBgn0039798	0.3	0	0	0	0.5	0	0.8	0	11	0.5	131	6	4	0.2	2.1	0.1	22	1
FBgn0034715	0	0	0.2	0	0.6	0	250	19	0	0	1.1	0.1	0.3	0	0.1	0	1.9	0.1
FBgn0261068	40	1.8	13	0.6	17	0.8	19	0.8	35	1.6	28	1.2	27	1.2	25	1.1	12	0.5
FBgn0259977	1	N.A.	1.1	N.A.	19	9.3	15	7.4	0.4	N.A.	1	N.A.	4.3	2.2	1.3	N.A.	5.7	2.9
FBgn0029827	0	0	5.7	2.4	0.2	0.1	0.1	0	0	0	0.1	0.1	0	0	0	0	0.2	0.1
FBgn0028983	3.8	0.1	101	2.6	11	0.3	6.9	0.2	34	0.9	26	0.7	9	0.2	7.4	0.2	51	1.3
FBgn0053225	0.1	0	0	0	0.5	0.1	0.5	0.2	0.5	0.2	28	9.1	0.5	0.2	0.7	0.2	2.6	0.9
FBgn0262362	0	0	0.1	0	0.3	0	1.1	0	4.2	0.2	36	1.3	1.1	0	0.4	0	15	0.6
FBgn0001168	4	0.2	38	2.1	32	1.8	30	1.7	19	1.1	24	1.4	33	1.9	16	0.9	11	0.6
FBgn0034793	11	0.9	9.4	0.8	14	1.2	25	2.1	18	1.5	21	1.8	10	0.9	13	1.1	8	0.7
FBgn0036229	0	0	8.4	0.4	0	0	0	0	0	0	0.1	0	0	0	0	0	2.2	0.1
FBgn0262582	7.1	2.5	3.9	1.4	3.3	1.2	2.4	0.8	3.7	1.3	7.4	2.6	6.5	2.3	4.2	1.5	8.3	2.9
FBgn0036948	0	0	480	2	9.3	0	13	0.1	0	0	0.1	0	0.7	0	1.3	0	17	0.1
FBgn0034005	0.1	N.A.	0.7	N.A.	0.3	N.A.	0.5	N.A.	0.2	N.A.	0.2	N.A.	0.2	N.A.	0.1	N.A.	1.7	N.A.
FBgn0042177	11	1.7	5.2	0.8	7.7	1.2	6.8	1	17	2.6	17	2.7	14	2.2	9.9	1.5	6.3	1
FBgn0050029	0	0	0	0	1.6	0	0	0	0	0	0	0	50	0.5	126	1.3	7.1	0.1
FBgn0036833	0.4	0	448	1.1	0	0	1.8	0	0.2	0	6.3	0	0.3	0	0.3	0	21	0.1
FBgn0034092	0.1	N.A.	0	N.A.	0.2	N.A.	0.1	N.A.	0.1	N.A.	0	N.A.	0.5	N.A.	48	24	0	N.A.
FBgn0265836	0	0	0	0	116	46	0.6	0.2	0	0	0.3	0.1	0	0	0.9	0.4	1.3	0.5
FBgn0035985	0.2	0	0.1	0	17	0.2	0.2	0	0.1	0	3.7	0.1	14	0.2	168	2.3	22	0.3
FBgn0032638	0.1	0	0.1	0	1.1	0.1	0	0	0.1	0	25	1.9	1.6	0.1	0.5	0	12	0.9
FBgn0263081	0.1	0	425	5.9	9.7	0.1	8.9	0.1	0	0	0	0	0.4	0	0.1	0	13	0.2
FBgn0052529	4.9	2.4	2.8	1.4	1.6	N.A.	4.1	2	4.5	2.3	3.6	1.8	3	1.5	1.6	N.A.	8.8	4.4
FBgn0032087	0.1	0	796	4.3	25	0.1	61	0.3	0.2	0	2.5	0	1.7	0	0.1	0	7.7	0
FBgn0046114	7.2	0.2	60	2	4.9	0.2	22	0.7	12	0.4	29	1	8.9	0.3	6.8	0.2	7	0.2
FBgn0263235	0.1	0	9	0.5	0.1	0	7.8	0.4	0.2	0	2.8	0.2	0.5	0	0.1	0	3.3	0.2
FBgn0003312	19	4.8	0	0	0	0	0	0	0	0	0.4	0.1	3.5	0.9	1.3	0.3	0.1	0
FBgn0035791	0	N.A.	0.5	N.A.	2.9	1.5	0.1	N.A.	0.2	N.A.	1.7	N.A.	0.6	N.A.	1.8	N.A.	4.8	2.4
FBgn0011834	0	0	18	3.1	0	0	0	0	0	0	0	0	0	0	0	0	0.2	0
FBgn0040798	0.1	N.A.	0	N.A.	1.2	N.A.	0	N.A.	0	N.A.	0	N.A.	48	24	1.1	N.A.	0.6	N.A.
FBgn0043575	0.4	0	239	1.6	0	0	0.7	0	0.7	0	0.9	0	0.3	0	0.1	0	52	0.4
FBgn0085483	0.8	0.1	0.1	0	0.5	0.1	1.2	0.2	0.8	0.1	2.4	0.3	6.4	0.9	43	6.4	1.4	0.2
FBgn0037222	0.2	0.1	0.7	0.2	0.3	0.1	17	5.3	0.3	0.1	6.2	1.9	1.3	0.4	6	1.9	8.9	2.8
FBgn0003356	0.1	0	10741	4.1	0.3	0	0.1	0	0.2	0	0.2	0	2.2	0	1.4	0	21	0
FBgn0033555	38	1.3	14	0.5	27	1	16	0.6	88	3.2	35	1.3	36	1.3	47	1.7	12	0.4
FBgn0052284	0.2	0	186	1.6	2.6	0	17	0.1	0.4	0	3.7	0	1.5	0	0.7	0	2.2	0
FBgn0085452	0.7	0.1	1.4	0.3	5.4	1.1	5.7	1.2	5.4	1.1	13	2.7	3.2	0.7	5	1	8.1	1.7
FBgn0267339	0.2	0	22	1.7	1	0.1	27	2.1	1.8	0.1	60	4.6	0.7	0.1	0.8	0.1	5.7	0.4
FBgn0001316	18	2.4	14	1.9	6.3	0.9	8	1.1	6.7	0.9	7	1	16	2.3	10	1.4	13	1.8
FBgn0010222	9.1	0.5	6.3	0.4	22	1.2	2.3	0.1	7.1	0.4	19	1.1	10	0.6	9.7	0.5	10	0.6
FBgn0021795	44	0.5	44	0.5	54	0.6	44	0.5	277	2.9	557	5.9	82	0.9	79	0.8	45	0.5
FBgn0031412	0	0	27	1.9	12	0.8	6.6	0.5	0	0	0.1	0	0	0	0.1	0	0.2	0
FBgn0035501	1.5	0.1	0.4	0	11	1.1	0.1	0	0.4	0	0.4	0	95	9.2	17	1.7	4.9	0.5
FBgn0036108	0	0	0.1	0	2.2	0	0.1	0	0	0	23	0.4	74	1.2	1061	17	0.9	0
FBgn0036362	0	0	0.4	0	0	0	0	0	0	0	0.5	0	0	0	8.7	0	124	0.6
FBgn0051611	0	N.A.	0	N.A.	0	N.A.	0	N.A.	0	N.A.	0	N.A.	0	N.A.	0	N.A.	0	N.A.
FBgn0261681	0	0	0.1	0	0	0	0	0	0.7	0	0.2	0	0.1	0	0.8	0	1.1	0

## Sheet: Table S3 _ 3B
Gene	DEGs involved in neural processes scores from Fly Atlas 2.0 (https://flyatlas.gla.ac.uk/FlyAtlas2/index.html), consulted between 25/04/2025 and 19/05/2025																		Tissue	N	%
	Brain/CNS		Midgut		Hindgut		Malpighian Tubules		Salivary gland		Fat body		Trachea		Carcass		Garland cells		Brain/CNS	78	35.1351
	FPKM	Enrichment	FPKM	Enrichment	FPKM	Enrichment	FPKM	Enrichment	FPKM	Enrichment	FPKM	Enrichment	FPKM	Enrichment	FPKM	Enrichment	FPKM	Enrichment	Midgut	38	17.1171
FBgn0260793	8	4	0	N.A.	0	N.A.	0	N.A.	0.2	N.A.	0.1	N.A.	0.2	N.A.	0.5	N.A.	0.3	N.A.	Hindgut	9	4.05405
FBgn0000017	12	3	4.5	1.1	3.3	0.8	3.4	0.8	3.1	0.8	3.9	1	7.8	1.9	4	1	16	3.8	Malpighian Tubules	11	4.95495
FBgn0263120	33	0.9	34	0.9	23	0.7	61	1.7	32	0.9	151	4.3	61	1.7	41	1.1	16	0.4	Salivary gland	10	4.5045
FBgn0037679	4.2	1.1	8.1	2.1	3.2	0.9	5.9	1.6	4.3	1.1	3.6	1	2.8	0.8	2.4	0.6	11	2.9	Fat body	16	7.20721
FBgn0040505	7.3	3.6	0.1	N.A.	0.4	N.A.	0	N.A.	0.1	N.A.	0.1	N.A.	0.1	N.A.	2.1	1.1	0.8	N.A.	Carcass	11	4.95495
FBgn0086361	21	1.2	31	1.7	26	1.5	26	1.4	21	1.2	24	1.3	19	1.1	19	1	33	1.8	Trachea	19	8.55856
FBgn0000077	3.1	0.8	6.9	1.8	4.5	1.2	5.5	1.4	5	1.3	4.8	1.2	4.7	1.2	3.7	0.9	2.7	0.7	Garland cells	24	10.8108
FBgn0260642	8.9	3.1	1.2	0.4	1.1	0.4	0.2	0.1	1	0.4	12	4.1	10	3.6	7.9	2.8	1.6	0.6	N.A.	6	2.7027
FBgn0000097	6.6	2	6.8	2.1	2.2	0.7	3.1	1	0.5	0.2	2.2	0.7	8.8	2.7	3.3	1	4.6	1.4
FBgn0000108	37	19	0.2	N.A.	0.3	N.A.	0.1	N.A.	0.2	N.A.	0.1	N.A.	0.3	N.A.	1.6	N.A.	2.7	1.3
FBgn0001961	15	0.5	52	2	26	1	42	1.6	35	1.3	32	1.2	25	0.9	18	0.7	31	1.2
FBgn0000119	13	2.5	4.7	0.9	5.3	1	5.9	1.1	15	2.8	7.4	1.4	14	2.6	11	2.1	6.7	1.3
FBgn0039213	13	0.5	53	2.1	14	0.5	19	0.8	72	2.8	53	2.1	33	1.3	27	1	21	0.8
FBgn0041188	5.5	1.7	4.5	1.4	3.2	1	2.3	0.7	4.6	1.5	5.3	1.7	6	1.9	3.4	1.1	13	4.2
FBgn0043362	6.2	2.7	5.6	2.4	2.2	1	2.1	0.9	2.3	1	1.7	0.7	2.2	1	1.8	0.8	4.4	1.9
FBgn0283451	38	1.9	32	1.6	16	0.8	21	1	47	2.4	22	1.1	48	2.4	19	1	138	7
FBgn0032600	18	2	7.7	0.9	9.2	1.1	8.8	1	18	2	14	1.6	15	1.7	11	1.3	21	2.4
FBgn0259176	46	1.2	87	2.2	49	1.3	63	1.6	38	1	45	1.2	58	1.5	45	1.2	63	1.6
FBgn0039928	101	1.9	42	0.8	84	1.6	79	1.5	52	1	46	0.9	71	1.4	104	2	54	1
FBgn0000253	140	1.1	111	0.9	113	0.9	133	1	162	1.3	166	1.3	143	1.1	142	1.1	129	1
FBgn0013759	21	3.7	13	2.4	7.9	1.4	11	2	5.4	1	3.4	0.6	7.6	1.4	4.7	0.8	17	3.1
FBgn0020224	9	2.4	6.5	1.7	4.2	1.1	3.8	1	8.6	2.3	4.6	1.2	6.4	1.7	4.4	1.2	9.3	2.5
FBgn0039109	3.6	0.1	86	3.5	9.1	0.4	41	1.7	4.8	0.2	17	0.7	9.2	0.4	10	0.4	9.4	0.4
FBgn0034786	4.2	0.4	23	2.1	8.3	0.8	18	1.7	9	0.8	23	2.1	6.6	0.6	5.2	0.5	15	1.4
FBgn0030183	7.8	0.3	124	4.2	20	0.7	47	1.6	3.6	0.1	7.4	0.3	4.5	0.2	5	0.2	36	1.2
FBgn0022349	40	2.1	17	0.9	15	0.8	18	0.9	38	2	28	1.4	23	1.2	17	0.9	19	1
FBgn0085430	9.8	4.9	3.2	1.6	1.9	N.A.	2.1	1	2.5	1.3	2.7	1.3	4.6	2.3	2.9	1.5	6.8	3.4
FBgn0261931	6.3	1.5	22	5.1	2.1	0.5	1.5	0.3	2.1	0.5	2.3	0.5	3.6	0.8	3.2	0.7	2.8	0.6
FBgn0035016	25	4.3	5.2	0.9	3.5	0.6	2.9	0.5	6.7	1.1	3.3	0.6	11	1.9	8.8	1.5	17	2.9
FBgn0032666	23	6.7	1	0.3	2.4	0.7	0.5	0.1	0.5	0.1	0.7	0.2	55	16	3.8	1.1	2.8	0.8
FBgn0029827	0	0	5.7	2.4	0.2	0.1	0.1	0	0	0	0.1	0.1	0	0	0	0	0.2	0.1
FBgn0033889	3.5	0.3	32	2.9	10	0.9	12	1.1	11	1	13	1.2	14	1.3	10	0.9	15	1.4
FBgn0031988	6.1	0.5	47	4.2	6.2	0.5	17	1.5	9.8	0.9	4	0.4	7.1	0.6	8.8	0.8	14	1.3
FBgn0014141	11	0.2	37	0.7	32	0.6	49	0.9	94	1.7	8.9	0.2	84	1.5	300	5.3	39	0.7
FBgn0000307	12	3.6	6.7	2	4.5	1.3	3.6	1.1	6.9	2	3.4	1	9.6	2.8	5	1.5	11	3.3
FBgn0015371	15	6.5	1.1	0.5	1.4	0.6	0.2	0.1	1.7	0.7	2.5	1.1	5.5	2.5	5.2	2.3	8.3	3.7
FBgn0267435	0.7	N.A.	0.1	N.A.	0.1	N.A.	0	N.A.	0	N.A.	0	N.A.	0.1	N.A.	0.2	N.A.	0.1	N.A.
FBgn0044323	22	2.6	13	1.5	13	1.5	11	1.2	8.2	0.9	14	1.6	13	1.4	11	1.3	22	2.5
FBgn0000259	39	1.3	34	1.1	32	1.1	30	1	43	1.4	45	1.5	38	1.3	47	1.6	37	1.2
FBgn0041160	2.5	0.3	21	2.2	34	3.5	34	3.5	1.1	0.1	4.3	0.4	6.8	0.7	1.9	0.2	6.9	0.7
FBgn0261269	4	0.7	0.3	0.1	15	2.4	0.1	0	1	0.2	0.5	0.1	26	4.4	24	4	4.1	0.7
FBgn0259685	4	0.8	5.8	1.2	9.8	2	6.1	1.3	9	1.9	3.5	0.7	22	4.6	8.3	1.7	15	3
FBgn0000382	9.7	2.2	8.3	1.8	11	2.4	5.2	1.2	8	1.8	6.2	1.4	20	4.4	5.8	1.3	12	2.6
FBgn0004198	9.2	4.6	0.1	N.A.	0.4	N.A.	27	14	7	3.5	0.7	N.A.	4.7	2.3	2.5	1.3	4.3	2.1
FBgn0035205	15	1.9	11	1.4	8.8	1.1	10	1.4	14	1.9	12	1.6	11	1.4	8.3	1.1	7.8	1
FBgn0288875	6	0.8	8.9	1.2	4.2	0.6	5.4	0.7	5.1	0.7	9.8	1.3	5.8	0.8	4.2	0.6	7.4	1
FBgn0025455	3.9	1.8	3.6	1.6	2.4	1.1	2.2	1	3.7	1.7	3.6	1.6	3.9	1.7	2.5	1.1	12	5.4
FBgn0000411	15	7.1	0	0	33	16	0.1	0.1	6.5	3.2	0.5	0.3	0.1	0	1.8	0.9	2.1	1
FBgn0025641	6.8	2.6	1.8	0.7	2	0.8	42	16	0.3	0.1	0.7	0.2	1.9	0.7	1.4	0.5	3.5	1.3
FBgn0000414	9.2	4.6	0.4	N.A.	4.8	2.4	3.1	1.6	1.1	N.A.	0.3	N.A.	4	2	3	1.5	2.9	1.5
FBgn0263239	0.1	N.A.	2.7	1.3	1.3	N.A.	0.2	N.A.	0.1	N.A.	0	N.A.	3.5	1.7	0.4	N.A.	1.1	N.A.
FBgn0040230	14	2.4	6.3	1.1	7.2	1.2	6.7	1.1	8.5	1.5	6	1	8.7	1.5	7.8	1.4	6.6	1.1
FBgn0000422	4.2	0.1	0.2	0	6.7	0.1	0.1	0	0.1	0	0.6	0	24	0.4	31	0.5	4.1	0.1
FBgn0261934	5.2	2.6	2.6	1.3	2.2	1.1	2.7	1.3	5.2	2.6	3.5	1.7	4.9	2.5	2.6	1.3	10	5.1
FBgn0000463	8.8	3.1	0.6	0.2	1	0.3	0	0	0.9	0.3	0.4	0.1	64	22	4.4	1.5	3.2	1.1
FBgn0000157	4.8	2.4	0.2	N.A.	0.1	N.A.	0	N.A.	0.5	N.A.	0.1	N.A.	0.8	N.A.	4.5	2.3	1.9	N.A.
FBgn0000479	6.5	2.1	3.4	1.1	3.2	1	4.4	1.4	4	1.3	1.7	0.5	3.2	1	12	4	8.6	2.8
FBgn0265998	17	1.5	20	1.8	17	1.6	9.9	0.9	14	1.3	7.2	0.6	14	1.3	18	1.7	19	1.7
FBgn0010583	21	4.7	2.8	0.6	3.5	0.8	4.3	0.9	4.1	0.9	8.1	1.8	5.2	1.1	4	0.9	7.6	1.7
FBgn0019972	17	0.5	90	2.7	14	0.4	29	0.9	7.1	0.2	22	0.6	21	0.6	26	0.8	11	0.3
FBgn0026404	9.2	0.8	18	1.7	16	1.4	6.7	0.6	2.8	0.3	2.4	0.2	19	1.7	9.1	0.8	5.9	0.5
FBgn0027594	13	0.8	74	4.3	20	1.2	17	1	17	1	23	1.3	18	1	9.7	0.6	9.6	0.6
FBgn0263219	7.6	3.8	0.1	N.A.	0	N.A.	0	N.A.	0.1	N.A.	0.1	N.A.	0.1	N.A.	0.3	N.A.	0.5	N.A.
FBgn0039528	5.6	1.2	11	2.3	3.4	0.8	9.7	2.1	5.9	1.3	1.8	0.4	6.7	1.5	3.9	0.9	8.4	1.9
FBgn0002735	13	5.6	0.1	0	0.1	0	0	0	0.1	0.1	0.3	0.1	0.2	0.1	0.9	0.4	0.2	0.1
FBgn0011766	25	3.3	13	1.7	13	1.7	10	1.4	31	4.2	14	1.8	17	2.2	11	1.5	23	3.1
FBgn0000536	13	1	15	1.1	39	2.9	62	4.6	17	1.2	9.1	0.7	11	0.8	7.4	0.5	35	2.6
FBgn0000547	17	3.2	2	0.4	5	0.9	3.7	0.7	13	2.4	1.2	0.2	38	7.1	13	2.4	12	2.2
FBgn0003731	8.3	1.1	5.8	0.8	9.6	1.3	4.7	0.6	17	2.3	37	4.9	16	2.1	9.3	1.2	6.6	0.9
FBgn0260400	43	21	0.9	0.4	1.3	0.7	1.5	0.7	0.7	0.4	2.2	1.1	2.1	1	3.6	1.7	5	2.4
FBgn0038659	22	4.7	8.3	1.8	6.1	1.3	4.7	1	6	1.3	3	0.7	4.9	1.1	7.4	1.6	11	2.4
FBgn0263934	6.8	3.4	0.1	N.A.	0.3	N.A.	0.1	N.A.	0.4	N.A.	0.3	N.A.	1	N.A.	1.9	N.A.	1.1	N.A.
FBgn0285925	34	4.7	0.6	0.1	2.3	3.1	0.2	0	36	4.9	2.4	0.3	28	3.8	14	1.9	18	2.5
FBgn0000635	30	3.2	11	1.2	6.8	0.7	80	8.4	8.9	0.9	16	1.7	33	3.5	14	1.4	14	1.5
FBgn0011768	25	0.5	46	1	53	1.2	63	1.4	52	1.1	139	3	60	1.3	41	0.9	19	0.4
FBgn0030090	5.3	2.7	0	N.A.	0.1	N.A.	1.6	N.A.	0.6	N.A.	6.7	3.3	0.9	N.A.	0.8	N.A.	5.2	2.6
FBgn0000719	4.7	1	1.6	0.3	1.2	0.3	4.1	0.9	5.4	1.2	6.1	1.3	4.8	1	6.6	1.4	9.2	2
FBgn0000721	5.7	0.3	16	0.9	9.7	0.5	6.1	0.3	17	1	82	4.6	20	1.1	19	1.1	13	0.7
FBgn0035798	0	N.A.	0.1	N.A.	0.9	N.A.	0	N.A.	0	N.A.	0.7	N.A.	1.7	N.A.	20	9.9	0.6	N.A.
FBgn0004656	21	5	5.6	1.3	4.9	1.1	4.7	1.1	9.5	2.2	8.1	1.9	12	2.8	8.5	2	14	3.3
FBgn0001075	6.5	3.3	0.2	N.A.	0.7	N.A.	0.5	N.A.	1.3	N.A.	0.5	N.A.	7.3	3.7	7.5	3.8	2.2	1.1
FBgn0004509	6	0.6	14	1.3	14	1.3	40	3.7	2.1	0.2	29	2.7	9.1	0.9	9.3	0.9	19	1.8
FBgn0016797	29	1.9	12	0.8	9.8	0.7	13	0.9	9.4	0.6	33	2.2	18	1.2	13	0.9	16	1.1
FBgn0262699	15	1.7	20	2.3	9.3	1	4.6	0.5	8.1	0.9	7.3	0.8	23	2.6	8	0.9	9.3	1
FBgn0001105	101	2.5	47	1.2	51	1.3	54	1.3	46	1.1	54	1.3	45	1.1	58	1.4	66	1.6
FBgn0040319	2.5	0.1	77	4.2	5	0.3	36	2	6.5	0.4	4.3	0.2	6	0.3	3.5	0.2	9.6	0.5
FBgn0046114	7.2	0.2	60	2	4.9	0.2	22	0.7	12	0.4	29	1	8.9	0.3	6.8	0.2	7	0.2
FBgn0250823	32	1.6	27	1.4	24	1.2	26	1.3	19	0.9	23	1.1	28	1.4	22	1.1	38	1.9
FBgn0015229	13	1.2	34	3.2	3.3	0.3	4.5	0.4	3.5	0.3	6.8	0.7	5.2	0.5	4.8	0.5	17	1.6
FBgn0015391	13	5.6	1.4	0.6	1.4	0.6	1.2	0.5	2.3	1	1.2	0.5	3.5	1.4	3.9	1.6	3.1	1.3
FBgn0027088	22	1.4	11	0.7	13	0.8	16	1	58	3.7	46	2.9	24	1.5	22	1.4	8.9	0.6
FBgn0259211	5.2	1	0.1	0	2	0.4	0.1	0	0.7	0.1	0.6	0.1	8.3	1.6	23	4.4	3	0.6
FBgn0001168	4	0.2	38	2.1	32	1.8	30	1.7	19	1.1	24	1.4	33	1.9	16	0.9	11	0.6
FBgn0004644	1.2	0.5	4.7	2	2.9	1.3	0.1	0	0.4	0.2	0.2	0.1	0.6	0.3	2.1	0.9	3	1.3
FBgn0003997	1.8	N.A.	0.2	N.A.	3.3	1.7	0	N.A.	0.2	N.A.	0.7	N.A.	1.5	N.A.	1.7	N.A.	2.4	1.2
FBgn0010114	7.7	3.9	0	N.A.	0	N.A.	0	N.A.	0	N.A.	0	N.A.	0	N.A.	0.3	N.A.	0.1	N.A.
FBgn0004864	6	1.6	4.6	1.2	4.8	1.2	5	1.3	11	2.9	5.9	1.6	6	1.6	4.7	1.2	6.8	1.8
FBgn0264491	4.8	0.5	3.8	0.4	15	1.6	12	1.3	5.4	0.6	7	0.7	36	3.8	27	2.8	34	3.5
FBgn0001233	436	1.6	253	0.9	184	0.7	323	1.2	395	1.4	559	2	581	2.1	201	0.7	160	0.6
FBgn0061198	27	0.8	41	1.3	31	1	33	1	27	0.9	21	0.7	32	1	29	0.9	30	0.9
FBgn0001235	24	1.7	14	1	8.8	0.6	27	1.9	2.2	0.2	4.6	0.3	25	1.7	34	2.4	37	2.5
FBgn0031294	59	23	15	6	0.2	0.1	0	0	0.1	0.1	0.1	0	0.6	0.2	3.2	1.2	11	4.1
FBgn0013983	3.2	0.5	5.8	0.9	8.2	1.2	8.4	1.3	8	1.2	8.4	1.3	7	1.1	5.8	0.9	7.8	1.2
FBgn0086677	2.4	1.2	0	N.A.	0	N.A.	0	N.A.	0	N.A.	0	N.A.	0	N.A.	0.1	N.A.	0.4	N.A.
FBgn0027339	46	7.3	7.5	1.2	7.8	1.3	7	1.1	13	2.1	10	1.6	22	3.6	12	1.9	19	3
FBgn0001291	6.8	0.5	25	1.8	14	1	18	1.3	12	0.9	9.2	0.7	15	1.1	9.5	0.7	10	0.8
FBgn0001316	18	2.4	14	1.9	6.3	0.9	8	1.1	6.7	0.9	7	1	16	2.3	10	1.4	13	1.8
FBgn0266450	11	1.8	7.1	1.2	4.5	0.8	6.5	1.1	10	1.7	6.3	1.1	11	1.8	5.3	0.9	11	1.8
FBgn0002525	56	3.9	8.8	0.6	3.6	0.3	3.3	0.2	10	0.7	6.2	0.4	16	1.1	15	1	14	1
FBgn0034720	9.7	4.9	0.2	N.A.	0.3	N.A.	0	N.A.	0.1	N.A.	0.1	N.A.	0.9	N.A.	0.7	N.A.	0.7	N.A.
FBgn0283521	150	4.9	33	1.1	37	1.2	31	1	70	2.3	43	1.4	63	2.1	58	1.9	59	1.9
FBgn0053087	13	2.6	0.8	0.2	1.4	0.3	2.5	0.5	2.9	0.6	33	6.5	5.5	1.1	4.9	1	8.6	1.7
FBgn0002643	8.9	4.4	1.2	N.A.	2	1	1.1	N.A.	1.4	N.A.	3.1	1.6	6.7	3.3	2.7	1.3	8.7	4.4
FBgn0005536	9.7	1.2	16	2	18	2.3	7.3	0.9	10	1.3	5.7	0.7	7.6	1	17	2.2	21	2.7
FBgn0042185	5.5	1	1.1	0.2	7.7	1.4	2.4	0.4	2.5	0.4	5.9	1	4.9	0.9	43	7.7	12	2.1
FBgn0038772	5.1	1.9	1.7	0.6	2.5	0.9	1.8	0.7	4.9	1.8	2.8	1	3.7	1.4	2.8	1	2	0.7
FBgn0250820	11	0.6	22	1.2	12	0.6	14	0.8	33	1.7	65	3.5	21	1.1	17	0.9	9.7	0.5
FBgn0053208	8.4	1.3	17	2.5	3.8	0.6	5	0.8	3.8	0.6	6.3	1	11	1.8	3.4	0.5	22	3.4
FBgn0267366	0.1	0	0.1	0	0	0	0	0	0.1	0	3.8	0.9	0	0	0.1	0	2.3	0.6
FBgn0259483	37	1.6	27	1.2	20	0.9	18	0.8	18	0.8	17	0.7	22	1	18	0.8	14	0.6
FBgn0260660	6.8	3.3	1.7	0.8	3.1	1.5	0.1	0	0.8	0.4	0.8	0.4	4.5	2.2	4.6	2.3	5	2.5
FBgn0011666	29	8.6	1.4	0.4	0.5	0.1	0.2	0.1	1.4	0.4	0.9	0.3	4.3	1.3	4.8	1.4	8	2.4
FBgn0004177	87	1.1	118	1.4	87	1.1	92	1.1	86	1	92	1.1	75	0.9	86	1	77	0.9
FBgn0002873	9.6	4.8	0.7	N.A.	0.3	N.A.	0.1	N.A.	0.7	N.A.	1.2	N.A.	2.6	1.3	3.5	1.7	2.4	1.2
FBgn0264272	0.1	N.A.	3.8	1.9	0.6	N.A.	0.1	N.A.	0.2	N.A.	0.2	N.A.	2	1	1.6	N.A.	0.8	N.A.
FBgn0026199	38	1.2	31	1	60	1.8	74	2.3	30	0.9	33	1	49	1.5	59	1.8	46	1.4
FBgn0259174	13	0.9	29	2	20	1.3	39	2.7	24	1.6	12	0.8	15	1	11	0.7	15	1
FBgn0261617	8.6	4.3	2.7	1.3	2.2	1.1	2.8	1.4	5.4	2.7	5	2.5	6	3	3.5	1.8	8.4	4.2
FBgn0026401	45	1.8	26	1	27	1.1	35	1.4	21	0.8	21	0.8	35	1.4	40	1.6	32	1.3
FBgn0005771	31	2.2	11	0.8	8.2	0.6	23	1.6	9.8	0.7	33	2.3	35	2.4	19	1.3	9.7	0.7
FBgn0004108	58	11	0.2	0	0.3	0	0.2	0	0.4	0.1	0.8	0.2	0.6	0.1	2.5	0.5	2.7	0.5
FBgn0038063	2.2	1.1	0	N.A.	0.2	N.A.	0	N.A.	0.1	N.A.	0.6	N.A.	1.2	N.A.	16	7.8	0.6	N.A.
FBgn0004839	23	11	1.1	N.A.	0.6	N.A.	0.2	N.A.	0.4	N.A.	0.4	N.A.	1	N.A.	2.4	1.2	3	1.5
FBgn0265297	383	1.1	380	1.1	372	1	439	1.2	968	2.7	822	2.3	619	1.7	482	1.4	601	1.7
FBgn0260934	34	1.4	64	2.6	42	1.7	62	2.5	49	2	35	1.4	38	1.6	29	1.2	46	1.9
FBgn0026192	11	1.1	17	1.6	15	1.4	14	1.3	12	1.1	9.3	0.9	16	1.5	12	1.1	18	1.7
FBgn0003048	4.2	1.7	5.7	2.3	2.1	0.8	3.1	1.2	5.2	2.1	5.4	2.1	4.6	1.8	2.5	1	9.2	3.6
FBgn0261588	7.9	3.9	0	N.A.	0	N.A.	0	N.A.	0.2	N.A.	0.2	N.A.	0.6	N.A.	1.2	N.A.	0.5	N.A.
FBgn0011822	0	0	38	2.3	2.1	0.1	0	0	0	0	0	0	0.1	0	0	0	0	0
FBgn0015277	3	1	8	2.7	3.2	1.1	5.1	1.7	3.9	1.3	3.2	1.1	2.9	1	1.9	0.6	2.2	0.7
FBgn0003093	7.6	2.5	6.4	2.1	4.6	1.5	10	3.5	2.9	1	3.9	1.3	5	1.7	4.8	1.6	10	3.4
FBgn0039270	6.3	1.4	6.6	1.4	3.3	0.7	3.4	0.7	4.8	1	5.2	1.1	4.4	0.9	3.7	0.8	2.2	0.5
FBgn0005624	4.8	2.4	1	N.A.	0.3	N.A.	0.5	N.A.	1.8	N.A.	0.8	N.A.	1.7	N.A.	1.1	N.A.	3.1	1.6
FBgn0003892	3.2	1.6	0.4	N.A.	0.8	N.A.	0.7	N.A.	1.7	N.A.	1	N.A.	6	3	2.5	1.3	3.5	1.8
FBgn0004368	3	1.4	1.2	0.5	15	6.8	1.2	0.5	1.4	0.6	2.4	1.1	14	6.2	6.1	2.7	5.2	2.4
FBgn0004369	8.1	4	2.2	1.1	1.3	N.A.	1.5	N.A.	1.7	N.A.	1.5	N.A.	1.9	N.A.	1.7	N.A.	4.2	2.1
FBgn0003165	25	5.2	2	0.4	4	0.8	5.5	1.1	4	0.8	4	0.8	16	3.3	9	1.8	13	2.6
FBgn0085407	4.6	2.3	0.6	N.A.	0.5	N.A.	5.5	2.8	2.4	1.2	2.8	1.4	0.3	N.A.	0.8	N.A.	13	6.3
FBgn0033649	2.7	1.4	3.5	1.8	7	3.5	0.8	N.A.	0.2	N.A.	0.5	N.A.	2.9	1.4	3	1.5	9	4.5
FBgn0027505	3.5	0.5	14	2.1	3.4	0.5	6	0.9	12	1.8	9.1	1.4	4.6	0.7	3.8	0.6	6	0.9
FBgn0010333	30	1.1	43	1.6	30	1.1	40	1.4	41	1.5	33	1.2	23	0.8	28	1	25	0.9
FBgn0052062	32	6.4	1.3	0.3	2.8	0.6	0.2	0.1	2.5	0.5	12	2.4	29	5.8	9.9	2	15	2.9
FBgn0014018	5.7	0.3	39	2	29	1.5	26	1.4	11	0.6	26	1.4	28	1.5	18	0.9	17	0.9
FBgn0021800	22	9.6	3.5	1.5	1.7	0.8	1.4	0.6	1.2	0.5	1	0.4	2	0.9	3.1	1.4	6.3	2.8
FBgn0004635	5.4	2.2	0.4	0.2	1.9	0.8	0.4	0.2	0.4	0.2	0.3	0.1	3.5	1.4	14	5.6	3	1.2
FBgn0036257	9.3	0.3	86	3.1	18	0.7	57	2	7.9	0.3	35	1.2	13	0.5	7.4	0.3	29	1
FBgn0026375	15	5.1	3.9	1.3	3.5	1.2	3.6	1.2	4.1	1.3	4.5	1.5	6.3	2.1	3.9	1.3	9.2	3.1
FBgn0035574	0.4	N.A.	0.1	N.A.	7.1	3.5	0	N.A.	0.5	N.A.	0.1	N.A.	7.9	4	5.2	2.6	2	N.A.
FBgn0015778	43	2.8	14	0.9	17	1.1	21	1.3	32	2	24	1.5	35	2.3	24	1.5	43	2.8
FBgn0014024	8.9	3.4	2.2	0.8	3.1	1.2	2.7	1	4.9	1.9	4.7	1.8	5.1	2	3.8	1.4	5	1.9
FBgn0011706	5.7	2.9	0.8	N.A.	4.8	2.4	0.1	N.A.	1.8	N.A.	0.1	N.A.	1.2	N.A.	2.8	1.4	1.5	N.A.
FBgn0260648	7.9	1.9	3.1	0.8	3	0.7	6.4	1.6	8.7	2.1	9.7	2.3	7	1.7	5.9	1.4	2.6	0.6
FBgn0003285	8.5	4.3	0	N.A.	0.2	N.A.	0.8	N.A.	0.2	N.A.	0.4	N.A.	4.1	2	3.7	1.8	1.9	N.A.
FBgn0003301	6.2	3.1	1.2	N.A.	1.1	N.A.	0.5	N.A.	8.9	4.4	0.8	N.A.	7.8	3.9	2.2	1.1	2.4	1.2
FBgn0003310	8.4	4.2	2.4	1.2	1.8	N.A.	1.4	N.A.	5.4	2.7	1.1	N.A.	2.9	1.4	2.8	1.4	4.2	2.1
FBgn0003312	19	4.8	0	0	0	0	0	0	0	0	0.4	0.1	3.5	0.9	1.3	0.3	0.1	0
FBgn0261648	1.6	N.A.	0.1	N.A.	0.3	N.A.	0	N.A.	0.2	N.A.	0.1	N.A.	6.2	3.1	0.8	N.A.	0.6	N.A.
FBgn0002306	3	0.9	0.2	0.1	11	3.2	0.4	0.1	1.2	0.3	1	0.3	34	9.9	19	5.6	4.3	1.3
FBgn0285917	11	5.2	1.8	0.9	2.6	1.2	1.7	0.8	3.2	1.5	2.1	1	10	4.7	4	1.9	11	5.3
FBgn0003326	11	5.3	0.1	N.A.	0.2	N.A.	0	N.A.	0.3	N.A.	0.2	N.A.	0.4	N.A.	2.1	1.1	0.7	N.A.
FBgn0286785	4.3	0.2	92	4.4	19	0.9	21	1	22	1.1	4.8	0.2	16	0.8	8.1	0.4	12	0.6
FBgn0010415	37	0.6	26	0.4	35	0.6	15	0.3	23	0.4	210	3.6	28	0.5	26	0.5	140	2.4
FBgn0011259	16	8	0.6	N.A.	0.4	N.A.	0.3	N.A.	0.4	N.A.	0.5	N.A.	2.4	1.2	1.8	N.A.	6.6	3.3
FBgn0264273	17	5.8	0.6	0.2	0.5	0.2	0	0	0.7	0.2	0.4	0.1	3.5	1.2	5.5	1.9	2.2	0.8
FBgn0003371	21	0.9	57	2.5	38	1.7	42	1.8	25	1.1	32	1.4	19	0.8	23	1	43	1.9
FBgn0265101	13	0.6	25	1.2	20	1	21	1.1	16	0.8	17	0.9	17	0.9	16	0.8	14	0.7
FBgn0003380	5.7	2.9	0.6	N.A.	2	1	0	N.A.	0.7	N.A.	0.1	N.A.	0.3	N.A.	2.8	1.4	3.8	1.9
FBgn0003391	15	2.6	11	1.9	6.2	1.1	4.4	0.8	8	1.4	2.2	0.4	25	4.3	12	2.1	11	1.9
FBgn0031256	11	0.6	14	0.7	8.6	0.5	19	1	70	3.8	52	2.8	16	0.9	13	0.7	12	0.6
FBgn0010762	15	3.5	5.4	1.2	3.3	0.7	5	1.1	9.1	2	7.6	1.7	6.6	1.5	6.4	1.5	7.2	1.6
FBgn0032901	10	0.9	20	1.9	57	5.2	13	1.2	6.2	0.6	4.9	0.5	24	2.2	29	2.7	53	4.9
FBgn0037140	1.4	0.7	5.6	2.6	0.3	0.1	0.3	0.1	0.5	0.2	5.1	2.3	2.6	1.2	0.7	0.3	0.7	0.3
FBgn0003435	21	2.5	2.5	0.3	0.8	0.1	4	0.5	37	4.4	7.9	0.9	1.4	0.2	1.6	0.2	13	1.6
FBgn0025800	33	2.1	31	1.9	22	1.4	26	1.6	18	1.1	21	1.3	19	1.2	17	1	29	1.8
FBgn0029123	22	11	0.2	N.A.	0.2	N.A.	0	N.A.	7.1	3.6	0.1	N.A.	1.9	N.A.	2	N.A.	0.9	N.A.
FBgn0016977	17	3.1	11	1.9	7	1.3	8.1	1.5	16	2.9	10	1.8	15	2.8	8	1.5	30	5.5
FBgn0032451	8.3	0.4	54	2.5	18	0.8	30	1.4	14	0.6	18	0.8	17	0.8	11	0.5	9	0.4
FBgn0010905	12	2.5	7.6	1.6	0.9	0.2	9.5	2	6.6	1.4	5.7	1.2	1.4	0.3	1.9	0.4	5.9	1.2
FBgn0003495	4.3	0.6	0.2	0	6.3	1	2.2	0.3	20	3	16	2.4	3.7	0.6	10	1.5	10	1.5
FBgn0035056	0.5	N.A.	0	N.A.	21	10	0	N.A.	0.1	N.A.	0.1	N.A.	0.7	N.A.	1.6	N.A.	0.9	N.A.
FBgn0010768	3.2	1.6	0.6	N.A.	0.8	N.A.	0.6	N.A.	0.7	N.A.	0.5	N.A.	3.4	1.7	1.8	N.A.	2	1
FBgn0262733	22	4.8	3.7	0.8	3.4	0.7	4.4	1	10	2.3	3.9	0.8	7.9	1.7	4.6	1	40	8.7
FBgn0266521	80	2.2	9.8	0.3	132	3.6	2.9	0.1	11	0.3	2.3	0.1	45	1.2	19	0.5	30	0.8
FBgn0003520	17	4.8	5.3	1.5	7.8	2.3	3.4	1	4.6	1.3	3.1	0.9	6.5	1.9	4.5	1.3	7.7	2.2
FBgn0004837	5.1	2.6	1	N.A.	1	N.A.	0.9	N.A.	2	1	1.4	N.A.	2.9	1.5	1.6	N.A.	1.6	N.A.
FBgn0020887	5.7	2.3	4.2	1.7	2.2	0.9	3.4	1.4	5	2.1	3.6	1.5	4.2	1.7	3.2	1.3	4.8	2
FBgn0038826	99	1.8	30	0.5	28	0.5	53	0.9	55	1	105	1.9	74	1.3	57	1	180	3.2
FBgn0004242	28	1.8	0.4	0	0.6	0	66	4.3	1.7	0.1	39	2.5	1	0.1	2.2	0.1	11	0.7
FBgn0031030	22	2.9	13	1.6	11	1.4	11	1.4	8.3	1.1	11	1.4	13	1.7	9.3	1.2	17	2.1
FBgn0266579	9.5	2.6	1.2	0.3	1	0.3	42	12	0.2	0.1	1.7	0.5	0.9	0.2	2.2	0.6	2.6	0.7
FBgn0267001	12	6	0.3	N.A.	0.5	N.A.	0.1	N.A.	0.5	N.A.	0.3	N.A.	1.4	N.A.	3	1.5	3.6	1.8
FBgn0004885	9.7	1.6	0.6	0.1	1.6	0.3	0.2	0	1.8	0.3	20	3.4	1.2	0.2	4.1	0.7	3.3	0.6
FBgn0029114	7.7	3.2	0.4	0.2	4.1	1.7	0.2	0.1	1.2	0.5	2.6	1.1	8.4	3.5	8.4	3.5	3.6	1.5
FBgn0033636	18	8.7	3.2	1.6	3.1	1.5	1.4	0.7	2.5	1.2	2.8	1.4	8.9	4.4	5.1	2.5	7.7	3.8
FBgn0035719	5.4	2.7	0.1	N.A.	0.1	N.A.	0	N.A.	0.1	N.A.	0.1	N.A.	0.1	N.A.	0.6	N.A.	1.5	N.A.
FBgn0003744	9.8	0.9	27	2.6	11	1	4.6	0.4	6.8	0.7	7.5	0.7	9.9	1	8.1	0.8	16	1.5
FBgn0024361	0.4	0	116	3.9	5.7	0.2	60	2	0.5	0	3.5	0.1	1.1	0	0.5	0	16	0.5
FBgn0004889	25	1.6	16	1	123	7.8	22	1.4	16	1	12	0.8	19	1.2	18	1.2	32	2
FBgn0061469	6.7	1	9.7	1.5	5	0.8	4.5	0.7	5	0.8	13	1.9	5.2	0.8	5.7	0.9	9.3	1.4
FBgn0025549	15	2.9	7.9	1.5	2	0.4	6.8	1.3	5	0.9	3	0.6	4.7	0.9	3.8	0.7	14	2.7
FBgn0004395	22	2	20	1.8	8.6	0.8	9.1	0.8	12	1.1	6	0.5	11	1	11	1	13	1.2
FBgn0003964	9.9	1.2	21	2.4	13	1.5	10	1.2	17	2	9.8	1.1	11	1.2	8.4	1	11	1.2
FBgn0015838	15	2.7	4.5	0.8	6.6	1.2	1.9	0.3	11	2	6.7	1.2	12	2.2	10	1.8	7	1.3
FBgn0031424	37	19	0	N.A.	0	N.A.	0	N.A.	0.1	N.A.	0	N.A.	0.1	N.A.	2.3	1.2	0.3	N.A.
FBgn0260964	12	6	0.2	N.A.	12	6.2	0	N.A.	0.1	N.A.	0.1	N.A.	0.1	N.A.	1.2	N.A.	3.4	1.7
FBgn0045823	50	0.5	146	1.4	76	0.7	129	1.2	94	0.9	147	1.4	131	1.2	86	0.8	390	3.7
FBgn0003996	0.8	0	1.5	0.1	11	0.7	200	12	2.9	0.2	23	1.4	3.3	0.2	0.3	0	7.8	0.5
FBgn0030812	8.5	2.9	2.7	0.9	3.4	1.1	3.9	1.3	5.9	2	4.7	1.6	5.2	1.8	3.7	1.2	9.1	3.1
FBgn0034718	6.4	0.5	23	2	38	3.2	32	2.7	5.7	0.5	25	2.1	16	1.4	15	1.3	12	1
FBgn0010453	8.7	4.4	0.2	N.A.	0.1	N.A.	0.1	N.A.	0.1	N.A.	0.4	N.A.	0.1	N.A.	0.7	N.A.	4.9	2.4
FBgn0010194	7.7	3.9	0.4	N.A.	0.9	N.A.	0.1	N.A.	0.3	N.A.	0.1	N.A.	3.3	1.7	1.9	N.A.	2.8	1.4
FBgn0039261	20	2.7	9.7	1.3	7.9	1.1	7.2	1	10	1.4	8.1	1.1	11	1.5	8.6	1.2	13	1.8

## Sheet: Table S3 _ 3C
Gene	DEGs associated with serine proteases scores from Fly Atlas 2.0 (https://flyatlas.gla.ac.uk/FlyAtlas2/index.html), consulted between 26/03/2025 and 18/05/2025																		Tissue	N	%
	Brain/CNS		Midgut		Hindgut		Malpighian Tubules		Salivary gland		Fat body		Trachea		Carcass		Garland cells		Brain/CNS	3	4.28571
	FPKM	Enrichment	FPKM	Enrichment	FPKM	Enrichment	FPKM	Enrichment	FPKM	Enrichment	FPKM	Enrichment	FPKM	Enrichment	FPKM	Enrichment	FPKM	Enrichment	Midgut	32	45.7143
FBgn0000024	20	5.1	9.8	2.6	0.4	0.1	2.2	0.6	3.1	0.8	4.5	1.2	0.2	0.1	1.8	0.5	6.1	1.6	Hindgut	0	0
FBgn0003863	0.2	0	1540	3.5	20	0	6.4	0	0.8	0	3.1	0	3.8	0	0.5	0	45	0.1	Malpighian Tubules	3	4.28571
FBgn0010357	1.5	0	5019	3.2	0.2	0	8.9	0	5.6	0	59	0	12	0	1.6	0	74	0	Salivary gland	1	1.42857
FBgn0039798	0.3	0	0	0	0.5	0	0.8	0	11	0.5	131	6	4	0.2	2.1	0.1	22	1	Fat body	17	24.2857
FBgn0031835	5.1	2.6	0.5	N.A.	0.2	N.A.	0.2	N.A.	0	N.A.	0.1	N.A.	0	N.A.	0.5	N.A.	4.2	2.1	Carcass	4	5.71429
FBgn0031249	0.3	0	952	3.8	0.1	0	0.2	0	0.1	0	0.2	0	0.5	0	0.3	0	2.2	0	Trachea	5	7.14286
FBgn0035501	1.5	0.1	0.4	0	11	1.1	0.1	0	0.4	0	0.4	0	95	9.2	17	1.7	4.9	0.5	Garland cells	3	4.28571
FBgn0031141	0	N.A.	2.4	1.2	0	N.A.	0	N.A.	0	N.A.	0	N.A.	0	N.A.	0	N.A.	0	N.A.	N.A.	2	2.85714
FBgn0037222	0.2	0.1	0.7	0.2	0.3	0.1	17	5.3	0.3	0.1	6.2	1.9	1.3	0.4	6	1.9	8.9	2.8
FBgn0259998	0	0	1684	4.1	0	0	0	0	0	0	0.1	0	0.2	0	0.1	0	4.9	0
FBgn0033439	0	0	0.3	0	0.5	0	0.2	0	2.2	0.1	65	2.4	1.3	0	0.3	0	14	0.5
FBgn0036024	0.5	0	9571	3.9	0.6	0	1	0	0.8	0	7	0	3	0	1.6	0	19	0
FBgn0028864	0	N.A.	0	N.A.	0	N.A.	0	N.A.	0	N.A.	0	N.A.	0	N.A.	0	N.A.	0	N.A.
FBgn0042175	1.7	0.2	23	2.9	2.1	0.3	3.2	0.4	1.2	0.2	6.3	0.8	1.5	0.2	1.5	0.2	2.1	0.3
FBgn0030447	4.3	0.2	31	1.7	12	0.7	27	1.5	24	1.3	34	1.8	9.7	0.5	12	0.7	25	1.3
FBgn0050025	0	N.A.	0.4	N.A.	0	N.A.	0	N.A.	0	N.A.	0	N.A.	0	N.A.	0	N.A.	1.5	N.A.
FBgn0050031	0	N.A.	4.2	2.1	0	N.A.	0	N.A.	0	N.A.	0.2	N.A.	0	N.A.	0	N.A.	0.1	N.A.
FBgn0050091	0.2	0	0.9	0.1	0.2	0	1.1	0.2	1.2	0.2	40	5.6	0.5	0.1	0.7	0.1	7.7	1.1
FBgn0050187	2.3	0.3	0.2	0	0.8	0.1	0.7	0.1	3.9	0.5	82	9.7	2.9	0.3	4	0.5	4.8	0.6
FBgn0050414	0.7	0	1.8	0.1	0.5	0	1.6	0.1	3.8	0.2	109	5.8	2.1	0.1	2.3	0.1	16	0.8
FBgn0051683	1.5	0.2	17	2.5	1.1	0.2	2.1	0.3	1.1	0.2	3.8	0.6	1.5	0.2	1.3	0.2	2.6	0.4
FBgn0053225	0.1	0	0	0	0.5	0.1	0.5	0.2	0.5	0.2	28	9.1	0.5	0.2	0.7	0.2	2.6	0.9
FBgn0085466	2.1	0.1	0.1	0	1.3	0.1	4.8	0.2	3.8	0.2	96	4.6	3	0.1	12	0.6	12	0.6
FBgn0038700	0.3	0	34	3	0.2	0	0.3	0	0	0	0.1	0	0.6	0	0	0	0.4	0
FBgn0032131	0.1	0	26	3.3	0	0	0	0	0	0	0.6	0.1	0.1	0	0	0	0.3	0
FBgn0261584	1.2	N.A.	0.6	N.A.	0.7	N.A.	0.5	N.A.	0.4	N.A.	15	7.4	0.6	N.A.	0.6	N.A.	3.6	1.8
FBgn0262570	2.1	0.2	2.2	0.2	0.9	0.1	5.6	0.5	52	5	35	3.3	1	0.1	2.2	0.2	14	1.4
FBgn0027584	0	N.A.	0	N.A.	0.2	N.A.	15	7.4	0	N.A.	0.1	N.A.	45	23	0.6	N.A.	0.2	N.A.
FBgn0039568	0	N.A.	0	N.A.	0	N.A.	0	N.A.	0	N.A.	0.1	N.A.	0	N.A.	0	N.A.	0	N.A.
FBgn0030828	0.5	0.1	7.2	1.8	22	5.6	0.7	0.2	0.1	0	1.9	0.5	124	31	10	2.5	2.6	0.6
FBgn0039495	0	N.A.	0	N.A.	0	N.A.	0	N.A.	0	N.A.	0.1	N.A.	0.2	N.A.	0.3	N.A.	0	N.A.
FBgn0029826	3.6	0.2	67	3.8	5.3	0.3	2.7	0.2	0.4	0	0.3	0	1.1	0.1	0.8	0	1.5	0.1
FBgn0029827	0	0	5.7	2.4	0.2	0.1	0.1	0	0	0	0.1	0.1	0	0	0	0	0.2	0.1
FBgn0036817	0.7	N.A.	0	N.A.	0.4	N.A.	0.2	N.A.	0.1	N.A.	0	N.A.	0.2	N.A.	0.1	N.A.	1.8	N.A.
FBgn0038727	0.2	N.A.	0	N.A.	0.3	N.A.	0	N.A.	0.2	N.A.	0.1	N.A.	1.7	N.A.	0.5	N.A.	0.1	N.A.
FBgn0030688	0.7	0	439	3.5	0.6	0	134	1.1	0.4	0	2.9	0	1.3	0	1.5	0	12	0.1
FBgn0036891	1.5	0.2	0.9	0.1	2.2	0.2	1.9	0.2	1.5	0.2	11	1.2	93	10	19	2.1	6.3	0.7
FBgn0027563	0	N.A.	0	N.A.	0	N.A.	0	N.A.	0	N.A.	0.8	N.A.	0	N.A.	0.1	N.A.	0.6	N.A.
FBgn0039759	0.4	N.A.	0	N.A.	0.2	N.A.	0	N.A.	0	N.A.	0	N.A.	0.2	N.A.	0.2	N.A.	0.1	N.A.
FBgn0010358	0.3	0	1135	3.2	0.1	0	5	0	1.9	0	36	0.1	4.5	0	0.5	0	5.9	0
FBgn0011554	0	0	123	4.7	0	0	0.2	0	0	0	0.1	0	1.2	0	0	0	1.1	0
FBgn0283427	30	0.8	9.1	0.2	7.7	0.2	12	0.3	40	1	959	25	18	0.5	24	0.6	30	0.8
FBgn0004509	6	0.6	14	1.3	14	1.3	40	3.7	2.1	0.2	29	2.7	9.1	0.9	9.3	0.9	19	1.8
FBgn0010359	0	N.A.	4.9	2.5	0	N.A.	0	N.A.	0	N.A.	0.1	N.A.	0	N.A.	0	N.A.	0.2	N.A.
FBgn0034736	0.8	0.2	22	4.2	3	0.6	6.8	1.3	1.5	0.3	6.4	1.2	1.3	0.3	1	0.2	1.8	0.3
FBgn0039494	0.3	0	0.3	0	11	1.5	0.4	0.1	1.5	0.2	39	5.6	26	3.7	8	1.2	6.4	0.9
FBgn0035154	0	0	310	5.8	0.2	0	0	0	6.2	0.1	0.2	0	0.2	0	0	0	1.4	0
FBgn0020906	0.6	0	173	0.3	0.2	0	9	0	3.4	0	48	0.1	8.7	0	1	0	46	0.1
FBgn0031654	0.8	0	535	1.1	0.1	0	6.8	0	2.2	0	32	0.1	8.4	0	0.8	0	58	0.1
FBgn0001285	0	0	201	4.5	0	0	0	0	0	0	0	0	0	0	0.1	0	0.8	0
FBgn0035667	0	0	4118	5.6	0.1	0	0.1	0	0	0	0.1	0	0.2	0	0.1	0	12	0
FBgn0035665	1.5	0	11792	4.1	0.6	0	24	0	8.7	0	153	0.1	43	0	1.9	0	284	0.1
FBgn0250815	3.4	0	15110	3.6	0.7	0	44	0	17	0	328	0.1	62	0	3.7	0	392	0.1
FBgn0003356	0.1	0	10741	4.1	0.3	0	0.1	0	0.2	0	0.2	0	2.2	0	1.4	0	21	0
FBgn0003357	0.1	0	7425	4.2	0.2	0	0.1	0	0.3	0	0.2	0	1.5	0	0.9	0	50	0
FBgn0043471	0	0	62	2.6	0	0	0	0	0	0	0.2	0	1.9	0.1	0	0	0.2	0
FBgn0043470	0	0	16	1.3	0	0	0	0	0	0	0	0	0.2	0	0	0	0	0
FBgn0265011	0.1	N.A.	0	N.A.	0	N.A.	0	N.A.	0	N.A.	0	N.A.	0.4	N.A.	0.1	N.A.	0.8	N.A.
FBgn0263234	0.1	0	44	0.5	0.5	0	45	0.5	0.4	0	13	0.2	2	0	0.4	0	14	0.2
FBgn0263235	0.1	0	9	0.5	0.1	0	7.8	0.4	0.2	0	2.8	0.2	0.5	0	0.1	0	3.3	0.2
FBgn0004635	5.4	2.2	0.4	0.2	1.9	0.8	0.4	0.2	0.4	0.2	0.3	0.1	3.5	1.4	14	5.6	3	1.2
FBgn0003319	0.1	N.A.	0	N.A.	0.1	N.A.	0	N.A.	0	N.A.	0.1	N.A.	0.3	N.A.	0.3	N.A.	0.2	N.A.
FBgn0033033	2.2	0.3	0.1	0	1.5	0.2	0.1	0	0.7	0.1	1.5	0.2	31	3.7	90	11	2.7	0.3
FBgn0011834	0	0	18	3.1	0	0	0	0	0	0	0	0	0	0	0	0	0.2	0
FBgn0053329	0	N.A.	0	N.A.	0.9	N.A.	0.1	N.A.	0	N.A.	0.2	N.A.	1.9	N.A.	5.8	2.9	1.5	N.A.
FBgn0037515	2.7	0.1	0.8	0	26	1.2	0.5	0	2.7	0.1	60	2.7	26	1.2	13	0.6	7.5	0.3
FBgn0039102	0.2	0.1	0.4	0.1	0.2	0.1	0.1	0	1.8	0.6	49	16	4.7	1.5	1.5	0.5	1	0.3
FBgn0032638	0.1	0	0.1	0	1.1	0.1	0	0	0.1	0	25	1.9	1.6	0.1	0.5	0	12	0.9
FBgn0035206	14	0.4	40	1	23	0.6	25	0.6	115	2.8	122	3	34	0.8	53	1.3	24	0.6
FBgn0040060	0.6	0	6742	4.4	0.4	0	12	0	4.5	0	64	0	17	0	0.9	0	234	0.2
