# Supplementary material for: TDP-43-mediated amyotrophic lateral sclerosis: new/hidden insights from Drosophila
Source: Front Cell Dev Biol. 2025 Oct 16;13:1677090. doi: 10.3389/fcell.2025.1677090 (PMC12573270; doi:10.3389/fcell.2025.1677090)
Supplement: Supplementary file 7 [file Table6.xlsx]

## Sheet: Table S4
gene_id	gene_name	lr	df	pvalue	adj_pvalue	DEG
FBgn0042693	wrd	255.648	4	3.95156e-54	5.22397e-51	no
FBgn0011586	e(r)	151.942	1	6.52413e-35	4.31245e-32	yes
FBgn0030089	AP-1gamma	157.113	3	7.69382e-34	3.39041e-31	no
FBgn0086675	fne	102.413	2	5.77094e-23	1.9073e-20	no
FBgn0053208	Mical	97.5105	2	6.69671e-22	1.77061e-19	yes
FBgn0085446	CG34417	67.1434	4	9.09314e-14	2.00352e-11	no
FBgn0028872	CG18095	46.2523	1	1.03962e-11	1.9634e-09	yes
FBgn0265487	mbl	52.2235	6	1.68145e-09	2.77859e-07	no
FBgn0016726	RpL29	35.7915	2	1.69034e-08	2.48293e-06	no
FBgn0040297	Nhe2	29.0252	1	7.14414e-08	9.44455e-06	no
FBgn0050015	CG30015	28.5527	1	9.11821e-08	1.09584e-05	no
FBgn0004907	14-3-3zeta	35.3292	4	3.97532e-07	4.37948e-05	no
FBgn0031673	CG31650	28.942	2	5.19191e-07	5.27978e-05	no
FBgn0004698	Xpc	24.7624	1	6.48486e-07	6.12356e-05	no
FBgn0052521	Mnr	23.9484	1	9.89544e-07	8.72118e-05	no
FBgn0029870	Marf	23.7445	1	1.10008e-06	9.08938e-05	no
FBgn0028343	Ankle2	23.0304	1	1.5946e-06	0.000124004	no
FBgn0264695	Mhc	34.7122	5	1.7173e-06	0.000126126	no
FBgn0262871	lute	22.3673	1	2.25179e-06	0.000156677	no
FBgn0003429	slo	25.6238	2	2.72817e-06	0.000180332	no
FBgn0037007	BNIP3	25.509	2	2.88924e-06	0.000181885	no
FBgn0085452	CG34423	21.7193	1	3.15605e-06	0.00018965	yes
FBgn0013272	Gp150	33.1937	5	3.44442e-06	0.000197979	no
FBgn0038294	Mf	24.1512	2	5.6968e-06	0.000313799	no
FBgn0039467	CG14253	22.9454	2	1.04103e-05	0.000550496	no
FBgn0000542	ec	19.0198	1	1.29367e-05	0.000657783	no
FBgn0259170	alpha-Man-Ia	18.4084	1	1.78273e-05	0.000872877	yes
FBgn0052311	zormin	21.6304	2	2.00913e-05	0.000948597	yes
FBgn0038079	NijC	24.1132	3	2.36565e-05	0.00107841	no
FBgn0004369	Ptp99A	21.0085	2	2.74199e-05	0.00116933	yes
FBgn0039431	plum	21.0456	2	2.69163e-05	0.00116933	no
FBgn0037525	CG17816	20.737	2	3.14069e-05	0.0012975	no
FBgn0002778	mnd	17.181	1	3.39814e-05	0.00132128	yes
FBgn0013763	Idgf6	17.2339	1	3.30488e-05	0.00132128	no
FBgn0001624	dlg1	22.9376	3	4.16107e-05	0.00152804	no
FBgn0030747	CG4301	20.2258	2	4.05525e-05	0.00152804	no
FBgn0003415	skd	16.6216	1	4.56273e-05	0.00163025	yes
FBgn0030412	Tomosyn	19.694	2	5.29066e-05	0.00184059	no
FBgn0031228	ND-15	19.2579	2	6.57947e-05	0.00221611	yes
FBgn0052425	CG32425	15.8773	1	6.75859e-05	0.00221611	yes
FBgn0082582	tmod	19.1707	2	6.87297e-05	0.00221611	yes
FBgn0001218	Hsc70-3	18.9012	2	7.86407e-05	0.00247531	no
FBgn0013733	shot	23.1929	4	0.00011587	0.00356233	no
FBgn0002781	mod(mdg4)	27.4571	6	0.000118863	0.00357128	no
FBgn0014010	Rab5	14.5107	1	0.000139362	0.00409416	no
FBgn0264895	RapGAP1	20.3124	3	0.000146225	0.00420239	no
FBgn0021795	Tapdelta	13.51	1	0.000237292	0.00667448	yes
FBgn0005640	Eip63E	18.5033	3	0.000346289	0.00953737	no
FBgn0043841	vir-1	15.5311	2	0.000424093	0.0114419	no
FBgn0039494	grass	12.1088	1	0.000501834	0.0132685	yes
FBgn0002121	l(2)gl	11.9608	1	0.000543325	0.013813	no
FBgn0263873	sick	23.9344	6	0.000536971	0.013813	no
FBgn0036106	CG6409	11.8229	1	0.000585053	0.0145932	yes
FBgn0003612	Su(var)2-10	13.9705	2	0.000925421	0.0226557	no
FBgn0011224	heph	13.7959	2	0.00100987	0.0238402	yes
FBgn0262736	Vha16-1	16.2557	3	0.001005	0.0238402	no
FBgn0011289	TfIIA-L	10.7667	1	0.00103344	0.0239687	no
FBgn0015609	CadN	13.4576	2	0.001196	0.0263518	no
FBgn0052549	Nt5b	10.5272	1	0.00117631	0.0263518	no
FBgn0286784	TER94	13.5219	2	0.00115812	0.0263518	no
FBgn0038603	PKD	10.4004	1	0.00125985	0.0273037	no
FBgn0261873	sdt	15.6548	3	0.00133459	0.0284569	no
FBgn0038771	CG4390	10.1941	1	0.00140894	0.0295654	no
FBgn0035206	sturkopf	9.99052	1	0.00157348	0.031897	yes
FBgn0041585	Orai	9.96847	1	0.00159243	0.031897	no
FBgn0264491	how	12.929	2	0.00155776	0.031897	yes
FBgn0044020	Roc2	9.89545	1	0.00165688	0.0326924	no
FBgn0031971	Sirup	9.81608	1	0.00172992	0.0336317	no
FBgn0003435	sm	12.4002	2	0.0020292	0.0371663	yes
FBgn0005671	Vha55	9.50216	1	0.0020523	0.0371663	no
FBgn0029092	ced-6	9.54425	1	0.00200577	0.0371663	no
FBgn0250757	kumpel	14.7451	3	0.00204799	0.0371663	no
FBgn0259937	Nop60B	12.3776	2	0.00205229	0.0371663	no
FBgn0005655	PCNA	9.4092	1	0.00215899	0.0385701	no
FBgn0000464	Lar	9.11967	1	0.00252876	0.043628	no
FBgn0029878	Pat1	9.1489	1	0.00248868	0.043628	no
FBgn0263077	M7BP	11.9503	2	0.00254111	0.043628	yes
FBgn0031670	SelT	9.05527	1	0.00261939	0.0443953	no
