# Supplementary material for: TDP-43-mediated amyotrophic lateral sclerosis: new/hidden insights from Drosophila
Source: Front Cell Dev Biol. 2025 Oct 16;13:1677090. doi: 10.3389/fcell.2025.1677090 (PMC12573270; doi:10.3389/fcell.2025.1677090)
Supplement: Supplementary file 8 [file Table4.xlsx]

## Sheet: Table S5 _ BP
Enrichment FDR	Category	nGenes	Pathway Genes	Fold Enrichment	Pathway	URL	Genes
3.69336e-07	BP	41	2831	2.59348	GO:0048856 anatomical structure development	http://amigo.geneontology.org/amigo/term/GO:0048856	Lar tmod sdt lute sick sturkopf how dlg1 Ptp99A 14-3-3zeta shot CadN Ankle2 NijC plum zormin TER94 skd l(2)gl Marf Mical ec mod(mdg4) slo sm Su(var)2-10 Eip63E heph Gp150 Idgf6 Rab5 ced-6 Pat1 AP-1gamma Nhe2 olf186-F Nop60B Mhc mbl CG34417 PCNA
8.23837e-07	BP	41	3005	2.44331	GO:0032502 developmental process	http://amigo.geneontology.org/amigo/term/GO:0032502	Lar tmod sdt lute sick sturkopf how dlg1 Ptp99A 14-3-3zeta shot CadN Ankle2 NijC plum zormin TER94 skd l(2)gl Marf Mical ec mod(mdg4) slo sm Su(var)2-10 Eip63E heph Gp150 Idgf6 Rab5 ced-6 Pat1 AP-1gamma Nhe2 olf186-F Nop60B Mhc mbl CG34417 PCNA
8.23837e-07	BP	29	1539	3.37442	GO:0048731 system development	http://amigo.geneontology.org/amigo/term/GO:0048731	Lar sdt lute sick dlg1 Ptp99A 14-3-3zeta Ankle2 shot l(2)gl CadN Marf Mical ec skd slo sm Su(var)2-10 Gp150 Rab5 ced-6 AP-1gamma plum Nhe2 olf186-F how Mhc mbl TER94
7.12134e-06	BP	35	2448	2.56033	GO:0007275 multicellular organism development	http://amigo.geneontology.org/amigo/term/GO:0007275	Lar sdt lute sick sturkopf dlg1 Ptp99A 14-3-3zeta Ankle2 skd shot l(2)gl CadN Marf Mical TER94 ec slo sm Su(var)2-10 Eip63E heph Gp150 Idgf6 Rab5 ced-6 Pat1 AP-1gamma plum Nhe2 olf186-F Nop60B how Mhc mbl
1.01769e-05	BP	29	1782	2.91427	GO:0030154 cell differentiation	http://amigo.geneontology.org/amigo/term/GO:0030154	Lar tmod sdt lute how dlg1 Ptp99A 14-3-3zeta CadN sick TER94 l(2)gl skd Marf Mical ec mod(mdg4) sm heph shot Rab5 Ankle2 ced-6 Pat1 plum Nop60B Mhc mbl PCNA
1.01769e-05	BP	29	1790	2.90125	GO:0048869 cellular developmental process	http://amigo.geneontology.org/amigo/term/GO:0048869	Lar tmod sdt lute how dlg1 Ptp99A 14-3-3zeta CadN sick TER94 l(2)gl skd Marf Mical ec mod(mdg4) sm heph shot Rab5 Ankle2 ced-6 Pat1 plum Nop60B Mhc mbl PCNA
1.78252e-05	BP	39	3131	2.2306	GO:0016043 cellular component organization	http://amigo.geneontology.org/amigo/term/GO:0016043	Lar l(2)gl shot Rab5 Marf CG4301 Sirup CG5059 Mical tmod CG34417 sdt Mhc mod(mdg4) Ptp99A CadN CG17816 zormin dlg1 Xpc 14-3-3zeta CG43340 slo sm Su(var)2-10 PCNA heph Ankle2 Pat1 AP-1gamma sturkopf plum wrd sick how mbl TER94 ND-15 Tomosyn
2.20094e-05	BP	40	3311	2.16342	GO:0071840 cellular component organization or biogenesis	http://amigo.geneontology.org/amigo/term/GO:0071840	Lar l(2)gl shot Rab5 Marf CG4301 Sirup CG5059 Mical tmod CG34417 Nop60B sdt Mhc mod(mdg4) Ptp99A CadN CG17816 zormin dlg1 Xpc 14-3-3zeta CG43340 slo sm Su(var)2-10 PCNA heph Ankle2 Pat1 AP-1gamma sturkopf plum wrd sick how mbl TER94 ND-15 Tomosyn
2.38693e-05	BP	25	1443	3.10251	GO:0048468 cell development	http://amigo.geneontology.org/amigo/term/GO:0048468	Lar tmod Ptp99A TER94 14-3-3zeta CadN Mical ec dlg1 l(2)gl mod(mdg4) sm heph shot Rab5 ced-6 Pat1 plum Nop60B sdt sick how Mhc mbl PCNA
0.000120166	BP	25	1579	2.83529	GO:0009653 anatomical structure morphogenesis	http://amigo.geneontology.org/amigo/term/GO:0009653	Lar tmod sdt Ptp99A shot CadN dlg1 l(2)gl 14-3-3zeta Mical TER94 ec skd sm Eip63E heph Rab5 Ankle2 Marf Nhe2 sick how Mhc mbl PCNA
0.000128192	BP	23	1370	3.0064	GO:0065008 regulation of biological quality	http://amigo.geneontology.org/amigo/term/GO:0065008	CG4301 SelT CG5059 Nhe2 14-3-3zeta Vha55 sturkopf tmod mbl Lar Hsc70-3 dlg1 slo shot Rab5 CadN Marf plum wrd Vha16-1 Mhc TER94 Tomosyn
0.000129057	BP	21	1176	3.1978	GO:0007399 nervous system development	http://amigo.geneontology.org/amigo/term/GO:0007399	Lar sdt lute sick dlg1 Ptp99A 14-3-3zeta Ankle2 l(2)gl CadN Mical slo sm shot Rab5 ced-6 plum olf186-F how mbl TER94
0.000129057	BP	9	189	8.52747	GO:0048469 cell maturation	http://amigo.geneontology.org/amigo/term/GO:0048469	14-3-3zeta Mical dlg1 l(2)gl heph ced-6 Pat1 plum TER94
0.000129057	BP	9	192	8.39423	GO:0071695 anatomical structure maturation	http://amigo.geneontology.org/amigo/term/GO:0071695	14-3-3zeta Mical dlg1 l(2)gl heph ced-6 Pat1 plum TER94
0.000174196	BP	41	3794	1.9352	GO:0032501 multicellular organismal process	http://amigo.geneontology.org/amigo/term/GO:0032501	Lar sdt lute sick Rab5 sturkopf dlg1 Ptp99A 14-3-3zeta Ankle2 mbl TER94 skd shot l(2)gl mod(mdg4) CadN Marf Nhe2 Mical ec slo sm Su(var)2-10 Eip63E heph Gp150 Idgf6 ced-6 Pat1 AP-1gamma Tomosyn plum olf186-F fne alpha-Man-Ia Nop60B how Mhc Hsc70-3 PCNA
0.000181745	BP	48	4922	1.74638	GO:0065007 biological regulation	http://amigo.geneontology.org/amigo/term/GO:0065007	14-3-3zeta Su(var)2-10 how Hsc70-3 l(2)gl mod(mdg4) skd Eip63E heph Rab5 Ankle2 Tomosyn CG4301 SelT CG5059 PKD Nhe2 wrd CG34423 RapGAP1 mbl Vha55 Gp150 sturkopf sdt Mhc TER94 dlg1 slo PCNA Marf CG17816 tmod Lar shot grass fne ec CadN Pat1 Sirup plum olf186-F CG32521 Mical Vha16-1 sick mnd
0.000355644	BP	14	587	4.271	GO:0032989 cellular component morphogenesis	http://amigo.geneontology.org/amigo/term/GO:0032989	Lar tmod Ptp99A CadN Mical sm shot Rab5 Marf sick how Mhc TER94 PCNA
0.000371317	BP	9	225	7.16308	GO:0021700 developmental maturation	http://amigo.geneontology.org/amigo/term/GO:0021700	14-3-3zeta Mical dlg1 l(2)gl heph ced-6 Pat1 plum TER94
0.000444979	BP	36	3213	2.00646	GO:0050896 response to stimulus	http://amigo.geneontology.org/amigo/term/GO:0050896	14-3-3zeta Su(var)2-10 Lar Hsc70-3 l(2)gl Xpc PCNA shot CG5059 PKD Gp150 RapGAP1 dlg1 Ptp99A SelT CG4390 grass wrd sick mbl vir-1 CadN skd slo sm Eip63E Idgf6 Marf Sirup olf186-F CG32521 Mical alpha-Man-Ia TER94 Rab5 mnd
0.000481076	BP	42	4133	1.8198	GO:0050794 regulation of cellular process	http://amigo.geneontology.org/amigo/term/GO:0050794	14-3-3zeta how Hsc70-3 l(2)gl mod(mdg4) skd Su(var)2-10 Eip63E heph Rab5 Ankle2 Tomosyn SelT CG5059 PKD wrd mbl Gp150 sturkopf sdt Mhc RapGAP1 TER94 dlg1 slo PCNA Marf CG17816 tmod Lar shot grass fne ec CadN Pat1 plum olf186-F CG32521 Mical sick mnd
0.000541371	BP	11	377	5.22506	GO:0048589 developmental growth	http://amigo.geneontology.org/amigo/term/GO:0048589	NijC Lar dlg1 l(2)gl slo Eip63E shot Rab5 CadN plum Su(var)2-10
0.000916877	BP	27	2096	2.30681	GO:0006996 organelle organization	http://amigo.geneontology.org/amigo/term/GO:0006996	l(2)gl shot Marf Sirup CG5059 Mical tmod CG34417 Mhc mod(mdg4) CG17816 dlg1 Xpc 14-3-3zeta Su(var)2-10 PCNA heph Rab5 Ankle2 AP-1gamma sturkopf wrd sick how mbl TER94 ND-15
0.000916877	BP	20	1262	2.83799	GO:0048513 animal organ development	http://amigo.geneontology.org/amigo/term/GO:0048513	CadN skd Marf Lar ec dlg1 l(2)gl Su(var)2-10 heph Gp150 shot Rab5 ced-6 AP-1gamma Nhe2 Nop60B how Mhc mbl Idgf6
0.000940868	BP	8	201	7.12744	GO:0007163 establishment or maintenance of cell polarity	http://amigo.geneontology.org/amigo/term/GO:0007163	dlg1 l(2)gl sdt CadN 14-3-3zeta ec heph Rab5
0.000940868	BP	18	1054	3.05824	GO:0009888 tissue development	http://amigo.geneontology.org/amigo/term/GO:0009888	sdt CadN shot how dlg1 l(2)gl skd Lar ec Eip63E heph Rab5 Nop60B Mhc Idgf6 CG34417 Su(var)2-10 PCNA
0.000940868	BP	17	953	3.19445	GO:0022008 neurogenesis	http://amigo.geneontology.org/amigo/term/GO:0022008	Lar sdt lute Ptp99A sick l(2)gl CadN Mical sm shot Rab5 Ankle2 ced-6 plum how mbl TER94
0.0010896	BP	17	968	3.14495	GO:0060429 epithelium development	http://amigo.geneontology.org/amigo/term/GO:0060429	sdt CadN shot dlg1 l(2)gl skd Lar ec Eip63E heph Rab5 Nop60B how Mhc Idgf6 Su(var)2-10 PCNA
0.00139354	BP	14	692	3.62294	GO:0007010 cytoskeleton organization	http://amigo.geneontology.org/amigo/term/GO:0007010	l(2)gl shot Mical tmod CG34417 Mhc CG17816 dlg1 14-3-3zeta PCNA heph sick how TER94
0.00203158	BP	11	450	4.37744	GO:0040007 growth	http://amigo.geneontology.org/amigo/term/GO:0040007	NijC Lar dlg1 l(2)gl slo Eip63E shot Rab5 CadN plum Su(var)2-10
0.00218418	BP	42	4437	1.69512	GO:0050789 regulation of biological process	http://amigo.geneontology.org/amigo/term/GO:0050789	14-3-3zeta Su(var)2-10 how Hsc70-3 l(2)gl mod(mdg4) skd Eip63E heph Rab5 Ankle2 Tomosyn SelT CG5059 PKD wrd mbl Gp150 sturkopf sdt Mhc RapGAP1 TER94 dlg1 slo PCNA Marf CG17816 tmod Lar shot grass fne ec CadN Pat1 plum olf186-F CG32521 Mical sick mnd
0.00227805	BP	10	378	4.73748	GO:0048749 compound eye development	http://amigo.geneontology.org/amigo/term/GO:0048749	Lar ec l(2)gl skd Su(var)2-10 Gp150 CadN AP-1gamma Nhe2 mbl
0.00232904	BP	13	639	3.64319	GO:0048666 neuron development	http://amigo.geneontology.org/amigo/term/GO:0048666	Lar Ptp99A CadN Mical sm shot Rab5 ced-6 plum sdt sick mbl TER94
0.00264157	BP	16	950	3.01603	GO:0010646 regulation of cell communication	http://amigo.geneontology.org/amigo/term/GO:0010646	14-3-3zeta l(2)gl Su(var)2-10 RapGAP1 grass Lar dlg1 skd slo Eip63E Tomosyn olf186-F wrd CG32521 sick TER94
0.00264157	BP	16	950	3.01603	GO:0023051 regulation of signaling	http://amigo.geneontology.org/amigo/term/GO:0023051	14-3-3zeta l(2)gl Su(var)2-10 RapGAP1 grass Lar dlg1 skd slo Eip63E Tomosyn olf186-F wrd CG32521 sick TER94
0.00300244	BP	10	399	4.48814	GO:0001654 eye development	http://amigo.geneontology.org/amigo/term/GO:0001654	Lar ec l(2)gl skd Su(var)2-10 Gp150 CadN AP-1gamma Nhe2 mbl
0.00300244	BP	10	399	4.48814	GO:0048880 sensory system development	http://amigo.geneontology.org/amigo/term/GO:0048880	Lar ec l(2)gl skd Su(var)2-10 Gp150 CadN AP-1gamma Nhe2 mbl
0.00300244	BP	10	399	4.48814	GO:0150063 visual system development	http://amigo.geneontology.org/amigo/term/GO:0150063	Lar ec l(2)gl skd Su(var)2-10 Gp150 CadN AP-1gamma Nhe2 mbl
0.00306861	BP	6	127	8.46033	GO:0007309 oocyte axis specification	http://amigo.geneontology.org/amigo/term/GO:0007309	14-3-3zeta dlg1 l(2)gl heph Pat1 TER94
0.00355154	BP	6	131	8.202	GO:0007308 oocyte construction	http://amigo.geneontology.org/amigo/term/GO:0007308	14-3-3zeta dlg1 l(2)gl heph Pat1 TER94
0.00355434	BP	2	3	119.385	GO:0046710 GDP metabolic process	http://amigo.geneontology.org/amigo/term/GO:0046710	dlg1 sdt
0.00376037	BP	6	134	8.01837	GO:0001709 cell fate determination	http://amigo.geneontology.org/amigo/term/GO:0001709	how 14-3-3zeta dlg1 l(2)gl shot Ankle2
0.00376037	BP	15	890	3.01815	GO:0048699 generation of neurons	http://amigo.geneontology.org/amigo/term/GO:0048699	Lar sdt Ptp99A l(2)gl CadN Mical sm shot Rab5 Ankle2 ced-6 plum sick mbl TER94
0.00522551	BP	14	816	3.0724	GO:0009966 regulation of signal transduction	http://amigo.geneontology.org/amigo/term/GO:0009966	14-3-3zeta l(2)gl Su(var)2-10 RapGAP1 grass Lar dlg1 skd Eip63E olf186-F wrd CG32521 sick TER94
0.00522551	BP	14	816	3.0724	GO:0030182 neuron differentiation	http://amigo.geneontology.org/amigo/term/GO:0030182	Lar Ptp99A CadN Mical l(2)gl sm shot Rab5 ced-6 plum sdt sick mbl TER94
0.00522551	BP	3	19	28.2753	GO:0045167 asymmetric protein localization involved in cell fate determination	http://amigo.geneontology.org/amigo/term/GO:0045167	dlg1 l(2)gl Ankle2
0.00526541	BP	6	145	7.41008	GO:0048599 oocyte development	http://amigo.geneontology.org/amigo/term/GO:0048599	14-3-3zeta dlg1 l(2)gl heph Pat1 TER94
0.00548843	BP	4	50	14.3262	GO:0030239 myofibril assembly	http://amigo.geneontology.org/amigo/term/GO:0030239	tmod Mical how Mhc
0.00548843	BP	4	50	14.3262	GO:0055002 striated muscle cell development	http://amigo.geneontology.org/amigo/term/GO:0055002	tmod Mical how Mhc
0.00550947	BP	13	726	3.20661	GO:0051128 regulation of cellular component organization	http://amigo.geneontology.org/amigo/term/GO:0051128	Rab5 sdt Mhc CG17816 tmod shot Lar dlg1 mod(mdg4) slo CadN Marf plum
0.00584686	BP	20	1519	2.35783	GO:0022607 cellular component assembly	http://amigo.geneontology.org/amigo/term/GO:0022607	Sirup tmod Mhc CG17816 sdt shot CG43340 Lar dlg1 slo Ankle2 Pat1 plum Mical how TER94 ND-15 Tomosyn l(2)gl PCNA
0.00644823	BP	11	546	3.60778	GO:0048646 anatomical structure formation involved in morphogenesis	http://amigo.geneontology.org/amigo/term/GO:0048646	tmod 14-3-3zeta TER94 l(2)gl heph shot Rab5 Mical how Mhc PCNA
0.00658713	BP	10	459	3.90146	GO:0032990 cell part morphogenesis	http://amigo.geneontology.org/amigo/term/GO:0032990	Lar Ptp99A CadN Mical sm shot Rab5 Marf sick TER94
0.00658713	BP	4	54	13.265	GO:0048675 axon extension	http://amigo.geneontology.org/amigo/term/GO:0048675	Lar shot Rab5 CadN
0.00658713	BP	26	2321	2.00603	GO:0051716 cellular response to stimulus	http://amigo.geneontology.org/amigo/term/GO:0051716	14-3-3zeta Hsc70-3 l(2)gl Xpc PCNA CG5059 PKD Su(var)2-10 Gp150 RapGAP1 dlg1 SelT CG4390 wrd grass Lar skd Eip63E Marf Sirup olf186-F CG32521 sick TER94 Rab5 mnd
0.00778755	BP	11	563	3.49884	GO:0002165 instar larval or pupal development	http://amigo.geneontology.org/amigo/term/GO:0002165	sturkopf dlg1 l(2)gl skd Eip63E heph shot Rab5 Marf how TER94
0.00783389	BP	4	57	12.5668	GO:1990138 neuron projection extension	http://amigo.geneontology.org/amigo/term/GO:1990138	Lar shot Rab5 CadN
0.0080475	BP	16	1093	2.62144	GO:0048609 multicellular organismal reproductive process	http://amigo.geneontology.org/amigo/term/GO:0048609	Rab5 TER94 mod(mdg4) 14-3-3zeta Lar dlg1 l(2)gl slo heph Pat1 fne Nop60B how Mhc mbl PCNA
0.00811176	BP	2	5	71.6308	GO:0046037 GMP metabolic process	http://amigo.geneontology.org/amigo/term/GO:0046037	dlg1 sdt
0.00852809	BP	7	234	5.357	GO:0034329 cell junction assembly	http://amigo.geneontology.org/amigo/term/GO:0034329	sdt Lar dlg1 slo plum Mical l(2)gl
0.00867171	BP	6	167	6.4339	GO:0009994 oocyte differentiation	http://amigo.geneontology.org/amigo/term/GO:0009994	14-3-3zeta dlg1 l(2)gl heph Pat1 TER94
0.00875856	BP	10	484	3.69994	GO:0007423 sensory organ development	http://amigo.geneontology.org/amigo/term/GO:0007423	skd Lar ec l(2)gl Su(var)2-10 Gp150 CadN AP-1gamma Nhe2 mbl
0.00878314	BP	21	1720	2.1864	GO:0044085 cellular component biogenesis	http://amigo.geneontology.org/amigo/term/GO:0044085	Sirup tmod Nop60B Mhc CG17816 sdt shot CG43340 Lar dlg1 slo Ankle2 Pat1 plum Mical how TER94 ND-15 Tomosyn l(2)gl PCNA
0.00878314	BP	3	25	21.4892	GO:0051453 regulation of intracellular pH	http://amigo.geneontology.org/amigo/term/GO:0051453	Nhe2 Vha55 Vha16-1
0.00901929	BP	7	240	5.22308	GO:0048638 regulation of developmental growth	http://amigo.geneontology.org/amigo/term/GO:0048638	Lar dlg1 l(2)gl slo shot CadN plum
0.00901929	BP	7	240	5.22308	GO:0061061 muscle structure development	http://amigo.geneontology.org/amigo/term/GO:0061061	tmod how skd Mical Mhc mbl shot
0.00987701	BP	8	322	4.44912	GO:0030036 actin cytoskeleton organization	http://amigo.geneontology.org/amigo/term/GO:0030036	l(2)gl Mical tmod CG34417 Mhc sick how shot
0.0102256	BP	4	64	11.1923	GO:0055001 muscle cell development	http://amigo.geneontology.org/amigo/term/GO:0055001	tmod Mical how Mhc
0.0102548	BP	11	597	3.29957	GO:0002009 morphogenesis of an epithelium	http://amigo.geneontology.org/amigo/term/GO:0002009	sdt CadN shot dlg1 l(2)gl ec skd Eip63E heph Rab5 how
0.0102548	BP	8	326	4.39453	GO:0044087 regulation of cellular component biogenesis	http://amigo.geneontology.org/amigo/term/GO:0044087	Mhc CG17816 tmod shot Lar dlg1 slo plum
0.0103712	BP	13	804	2.89552	GO:0007166 cell surface receptor signaling pathway	http://amigo.geneontology.org/amigo/term/GO:0007166	l(2)gl Su(var)2-10 Gp150 14-3-3zeta grass Lar dlg1 skd Eip63E wrd CG32521 TER94 mnd
0.0107705	BP	15	1029	2.61045	GO:0048583 regulation of response to stimulus	http://amigo.geneontology.org/amigo/term/GO:0048583	14-3-3zeta Su(var)2-10 l(2)gl RapGAP1 grass Lar dlg1 skd Eip63E PCNA olf186-F wrd CG32521 sick TER94
0.0112829	BP	17	1269	2.39898	GO:0022414 reproductive process	http://amigo.geneontology.org/amigo/term/GO:0022414	Rab5 TER94 mod(mdg4) Xpc 14-3-3zeta Lar dlg1 l(2)gl slo heph Pat1 fne Nop60B how Mhc mbl PCNA
0.0113573	BP	5	120	7.46154	GO:0016331 morphogenesis of embryonic epithelium	http://amigo.geneontology.org/amigo/term/GO:0016331	sdt shot Rab5 dlg1 l(2)gl
0.0113573	BP	3	29	18.5252	GO:0030516 regulation of axon extension	http://amigo.geneontology.org/amigo/term/GO:0030516	Lar shot CadN
0.0113573	BP	3	29	18.5252	GO:0061387 regulation of extent of cell growth	http://amigo.geneontology.org/amigo/term/GO:0061387	Lar shot CadN
0.0113676	BP	8	336	4.26374	GO:0030029 actin filament-based process	http://amigo.geneontology.org/amigo/term/GO:0030029	l(2)gl Mical tmod CG34417 Mhc sick how shot
0.0114416	BP	8	337	4.25108	GO:0007409 axonogenesis	http://amigo.geneontology.org/amigo/term/GO:0007409	Lar Ptp99A CadN sm shot Rab5 Mical sick
0.0117497	BP	11	616	3.1978	GO:0048729 tissue morphogenesis	http://amigo.geneontology.org/amigo/term/GO:0048729	sdt CadN shot dlg1 l(2)gl ec skd Eip63E heph Rab5 how
0.0117831	BP	3	30	17.9077	GO:0006885 regulation of pH	http://amigo.geneontology.org/amigo/term/GO:0006885	Nhe2 Vha55 Vha16-1
0.0117831	BP	3	30	17.9077	GO:0030641 regulation of cellular pH	http://amigo.geneontology.org/amigo/term/GO:0030641	Nhe2 Vha55 Vha16-1
0.011914	BP	9	429	3.75686	GO:0009967 positive regulation of signal transduction	http://amigo.geneontology.org/amigo/term/GO:0009967	14-3-3zeta l(2)gl Su(var)2-10 grass skd Eip63E olf186-F CG32521 sick
0.0119618	BP	2	7	51.1648	GO:0014866 skeletal myofibril assembly	http://amigo.geneontology.org/amigo/term/GO:0014866	Mical Mhc
0.0121673	BP	10	525	3.41099	GO:0007017 microtubule-based process	http://amigo.geneontology.org/amigo/term/GO:0007017	l(2)gl shot CG17816 dlg1 14-3-3zeta PCNA heph Marf Pat1 TER94
0.0123077	BP	11	625	3.15175	GO:0048477 oogenesis	http://amigo.geneontology.org/amigo/term/GO:0048477	TER94 14-3-3zeta Lar dlg1 l(2)gl mod(mdg4) heph Rab5 Pat1 Mhc PCNA
0.0129949	BP	18	1428	2.25727	GO:0048523 negative regulation of cellular process	http://amigo.geneontology.org/amigo/term/GO:0048523	Ankle2 l(2)gl Su(var)2-10 sturkopf RapGAP1 Marf CG17816 tmod Lar dlg1 slo heph shot Rab5 CadN plum wrd TER94
0.0129949	BP	8	349	4.10492	GO:0061564 axon development	http://amigo.geneontology.org/amigo/term/GO:0061564	Lar Ptp99A CadN sm shot Rab5 Mical sick
0.0131311	BP	3	32	16.7885	GO:0016325 oocyte microtubule cytoskeleton organization	http://amigo.geneontology.org/amigo/term/GO:0016325	14-3-3zeta l(2)gl heph
0.0137731	BP	23	2093	1.96788	GO:0007154 cell communication	http://amigo.geneontology.org/amigo/term/GO:0007154	14-3-3zeta Hsc70-3 dlg1 l(2)gl CG5059 PKD Su(var)2-10 Gp150 RapGAP1 wrd grass Lar skd slo Eip63E CadN Tomosyn olf186-F CG32521 sick TER94 Rab5 mnd
0.0137731	BP	10	538	3.32857	GO:0048584 positive regulation of response to stimulus	http://amigo.geneontology.org/amigo/term/GO:0048584	14-3-3zeta Su(var)2-10 l(2)gl grass skd Eip63E PCNA olf186-F CG32521 sick
0.0139198	BP	9	445	3.62178	GO:0048667 cell morphogenesis involved in neuron differentiation	http://amigo.geneontology.org/amigo/term/GO:0048667	Lar Ptp99A CadN Mical sm shot Rab5 sick TER94
0.0142956	BP	4	76	9.4251	GO:0043068 positive regulation of programmed cell death	http://amigo.geneontology.org/amigo/term/GO:0043068	CG5059 ec l(2)gl TER94
0.0142956	BP	4	76	9.4251	GO:1900424 regulation of defense response to bacterium	http://amigo.geneontology.org/amigo/term/GO:1900424	grass dlg1 Su(var)2-10 sick
0.0143394	BP	6	200	5.37231	GO:0009798 axis specification	http://amigo.geneontology.org/amigo/term/GO:0009798	14-3-3zeta dlg1 l(2)gl heph Pat1 TER94
0.0143394	BP	9	449	3.58952	GO:0048812 neuron projection morphogenesis	http://amigo.geneontology.org/amigo/term/GO:0048812	Lar Ptp99A CadN Mical sm shot Rab5 sick TER94
0.0143469	BP	9	451	3.5736	GO:0048858 cell projection morphogenesis	http://amigo.geneontology.org/amigo/term/GO:0048858	Lar Ptp99A CadN Mical sm shot Rab5 sick TER94
0.0143469	BP	9	451	3.5736	GO:0120039 plasma membrane bounded cell projection morphogenesis	http://amigo.geneontology.org/amigo/term/GO:0120039	Lar Ptp99A CadN Mical sm shot Rab5 sick TER94
0.0144999	BP	12	756	2.84249	GO:0006928 movement of cell or subcellular component	http://amigo.geneontology.org/amigo/term/GO:0006928	Lar mod(mdg4) Ptp99A CadN sm shot Rab5 Marf Pat1 Mical how Mhc
0.0144999	BP	12	756	2.84249	GO:0007281 germ cell development	http://amigo.geneontology.org/amigo/term/GO:0007281	TER94 14-3-3zeta Lar dlg1 l(2)gl mod(mdg4) heph Rab5 Pat1 Nop60B Mhc PCNA
0.0144999	BP	4	78	9.18343	GO:0048588 developmental cell growth	http://amigo.geneontology.org/amigo/term/GO:0048588	Lar shot Rab5 CadN
0.0144999	BP	27	2681	1.80346	GO:0051179 localization	http://amigo.geneontology.org/amigo/term/GO:0051179	dlg1 l(2)gl 14-3-3zeta Rab5 Marf AP-1gamma Tomosyn CG4301 sturkopf CG5059 Nhe2 olf186-F CG42235 sdt Vha55 Vha16-1 slo mnd ced-6 Pat1 mod(mdg4) Lar Ankle2 wrd how Mhc TER94
0.0146024	BP	3	35	15.3495	GO:0035088 establishment or maintenance of apical/basal cell polarity	http://amigo.geneontology.org/amigo/term/GO:0035088	dlg1 sdt Rab5
0.0148059	BP	10	554	3.23244	GO:0009790 embryo development	http://amigo.geneontology.org/amigo/term/GO:0009790	sdt dlg1 l(2)gl 14-3-3zeta Eip63E shot Rab5 Pat1 how TER94
0.0150213	BP	12	763	2.81641	GO:0009887 animal organ morphogenesis	http://amigo.geneontology.org/amigo/term/GO:0009887	CadN Lar ec dlg1 l(2)gl skd heph shot Rab5 Nhe2 how mbl
0.0151831	BP	4	80	8.95385	GO:0007028 cytoplasm organization	http://amigo.geneontology.org/amigo/term/GO:0007028	Rab5 dlg1 Pat1 TER94
0.0161417	BP	11	665	2.96217	GO:0009791 post-embryonic development	http://amigo.geneontology.org/amigo/term/GO:0009791	sturkopf skd Marf dlg1 l(2)gl Eip63E heph shot Rab5 how TER94
0.0161417	BP	9	467	3.45116	GO:0010647 positive regulation of cell communication	http://amigo.geneontology.org/amigo/term/GO:0010647	14-3-3zeta l(2)gl Su(var)2-10 grass skd Eip63E olf186-F CG32521 sick
0.0161417	BP	9	467	3.45116	GO:0023056 positive regulation of signaling	http://amigo.geneontology.org/amigo/term/GO:0023056	14-3-3zeta l(2)gl Su(var)2-10 grass skd Eip63E olf186-F CG32521 sick
0.0161417	BP	3	37	14.5198	GO:0051653 spindle localization	http://amigo.geneontology.org/amigo/term/GO:0051653	l(2)gl dlg1 Ankle2
0.0167862	BP	9	472	3.4146	GO:0007552 metamorphosis	http://amigo.geneontology.org/amigo/term/GO:0007552	dlg1 l(2)gl skd Eip63E heph shot Rab5 how TER94
0.0167862	BP	13	891	2.61279	GO:0022412 cellular process involved in reproduction in multicellular organism	http://amigo.geneontology.org/amigo/term/GO:0022412	Rab5 TER94 mod(mdg4) 14-3-3zeta Lar dlg1 l(2)gl heph Pat1 Nop60B how Mhc PCNA
0.0167862	BP	3	38	14.1377	GO:0030004 cellular monovalent inorganic cation homeostasis	http://amigo.geneontology.org/amigo/term/GO:0030004	Nhe2 Vha55 Vha16-1
0.0167862	BP	3	38	14.1377	GO:0045214 sarcomere organization	http://amigo.geneontology.org/amigo/term/GO:0045214	Mical how Mhc
0.0169652	BP	11	675	2.91829	GO:0007292 female gamete generation	http://amigo.geneontology.org/amigo/term/GO:0007292	Rab5 TER94 14-3-3zeta Lar dlg1 l(2)gl mod(mdg4) heph Pat1 Mhc PCNA
0.0169652	BP	8	381	3.76015	GO:0034330 cell junction organization	http://amigo.geneontology.org/amigo/term/GO:0034330	sdt Lar dlg1 slo plum wrd Mical l(2)gl
0.0171839	BP	10	574	3.11981	GO:0000902 cell morphogenesis	http://amigo.geneontology.org/amigo/term/GO:0000902	Lar Ptp99A CadN Mical sm shot Rab5 Ankle2 sick TER94
0.017261	BP	10	575	3.11438	GO:0007444 imaginal disc development	http://amigo.geneontology.org/amigo/term/GO:0007444	skd dlg1 l(2)gl heph shot Rab5 Nop60B how Idgf6 Su(var)2-10
0.0173449	BP	3	39	13.7751	GO:0007029 endoplasmic reticulum organization	http://amigo.geneontology.org/amigo/term/GO:0007029	Ankle2 Marf TER94
0.0174716	BP	2	10	35.8154	GO:0045175 basal protein localization	http://amigo.geneontology.org/amigo/term/GO:0045175	l(2)gl dlg1
0.0182132	BP	3	40	13.4308	GO:0030951 establishment or maintenance of microtubule cytoskeleton polarity	http://amigo.geneontology.org/amigo/term/GO:0030951	14-3-3zeta l(2)gl heph
0.0182132	BP	3	40	13.4308	GO:0061058 regulation of peptidoglycan recognition protein signaling pathway	http://amigo.geneontology.org/amigo/term/GO:0061058	dlg1 Su(var)2-10 sick
0.0183381	BP	22	2048	1.92368	GO:0023052 signaling	http://amigo.geneontology.org/amigo/term/GO:0023052	14-3-3zeta Hsc70-3 dlg1 l(2)gl CG5059 PKD Su(var)2-10 Gp150 RapGAP1 wrd grass Lar skd slo Eip63E Tomosyn olf186-F CG32521 sick TER94 Rab5 mnd
0.0183381	BP	9	484	3.32994	GO:0031175 neuron projection development	http://amigo.geneontology.org/amigo/term/GO:0031175	Lar Ptp99A CadN Mical sm shot Rab5 sick TER94
0.0183666	BP	8	395	3.62687	GO:0000226 microtubule cytoskeleton organization	http://amigo.geneontology.org/amigo/term/GO:0000226	l(2)gl shot CG17816 dlg1 14-3-3zeta PCNA heph TER94
0.0183666	BP	4	89	8.0484	GO:0007314 oocyte anterior/posterior axis specification	http://amigo.geneontology.org/amigo/term/GO:0007314	dlg1 l(2)gl Pat1 TER94
0.0183666	BP	8	394	3.63608	GO:0010648 negative regulation of cell communication	http://amigo.geneontology.org/amigo/term/GO:0010648	Su(var)2-10 RapGAP1 l(2)gl Lar dlg1 slo wrd TER94
0.0183666	BP	5	152	5.89069	GO:0010927 cellular component assembly involved in morphogenesis	http://amigo.geneontology.org/amigo/term/GO:0010927	tmod Mical how Mhc PCNA
0.0183666	BP	8	395	3.62687	GO:0023057 negative regulation of signaling	http://amigo.geneontology.org/amigo/term/GO:0023057	Su(var)2-10 RapGAP1 l(2)gl Lar dlg1 slo wrd TER94
0.0183666	BP	11	691	2.85072	GO:0050793 regulation of developmental process	http://amigo.geneontology.org/amigo/term/GO:0050793	Lar ec dlg1 l(2)gl slo shot CadN Marf plum Mical how
0.0183666	BP	4	89	8.0484	GO:0051146 striated muscle cell differentiation	http://amigo.geneontology.org/amigo/term/GO:0051146	tmod Mical how Mhc
0.0183666	BP	3	41	13.1032	GO:0051494 negative regulation of cytoskeleton organization	http://amigo.geneontology.org/amigo/term/GO:0051494	CG17816 tmod shot
0.0183666	BP	3	41	13.1032	GO:0120192 tight junction assembly	http://amigo.geneontology.org/amigo/term/GO:0120192	sdt dlg1 l(2)gl
0.0183666	BP	3	41	13.1032	GO:0120193 tight junction organization	http://amigo.geneontology.org/amigo/term/GO:0120193	sdt dlg1 l(2)gl
0.0186785	BP	2	11	32.5594	GO:0048841 regulation of axon extension involved in axon guidance	http://amigo.geneontology.org/amigo/term/GO:0048841	Lar CadN
0.0186785	BP	3	42	12.7912	GO:0051261 protein depolymerization	http://amigo.geneontology.org/amigo/term/GO:0051261	Mical tmod shot
0.0195469	BP	4	92	7.78595	GO:0008358 maternal determination of anterior/posterior axis embryo	http://amigo.geneontology.org/amigo/term/GO:0008358	dlg1 l(2)gl Pat1 TER94
0.0203347	BP	11	707	2.7862	GO:0040011 locomotion	http://amigo.geneontology.org/amigo/term/GO:0040011	Lar Ptp99A mod(mdg4) CadN dlg1 sm shot Rab5 Mical how Mhc
0.0212747	BP	13	938	2.48188	GO:0003006 developmental process involved in reproduction	http://amigo.geneontology.org/amigo/term/GO:0003006	TER94 14-3-3zeta Lar dlg1 l(2)gl mod(mdg4) heph Rab5 Pat1 Nop60B how Mhc PCNA
0.0212747	BP	20	1821	1.9668	GO:0007165 signal transduction	http://amigo.geneontology.org/amigo/term/GO:0007165	14-3-3zeta Hsc70-3 l(2)gl CG5059 PKD Su(var)2-10 Gp150 RapGAP1 dlg1 wrd grass Lar skd Eip63E olf186-F CG32521 sick TER94 Rab5 mnd
0.0212747	BP	4	96	7.46154	GO:0007517 muscle organ development	http://amigo.geneontology.org/amigo/term/GO:0007517	how Mhc mbl shot
0.0212747	BP	2	12	29.8462	GO:0031290 retinal ganglion cell axon guidance	http://amigo.geneontology.org/amigo/term/GO:0031290	Lar CadN
0.0212747	BP	4	96	7.46154	GO:0032984 protein-containing complex disassembly	http://amigo.geneontology.org/amigo/term/GO:0032984	Mical tmod shot TER94
0.0212747	BP	7	320	3.91731	GO:0040008 regulation of growth	http://amigo.geneontology.org/amigo/term/GO:0040008	Lar dlg1 l(2)gl slo shot CadN plum
0.0212747	BP	3	45	11.9385	GO:0046847 filopodium assembly	http://amigo.geneontology.org/amigo/term/GO:0046847	shot CG43340 Lar
0.0212747	BP	19	1685	2.01927	GO:0048519 negative regulation of biological process	http://amigo.geneontology.org/amigo/term/GO:0048519	Ankle2 l(2)gl Su(var)2-10 sturkopf RapGAP1 Marf CG17816 tmod Lar Hsc70-3 dlg1 slo heph shot Rab5 CadN plum wrd TER94
0.0212747	BP	5	160	5.59615	GO:0048813 dendrite morphogenesis	http://amigo.geneontology.org/amigo/term/GO:0048813	Mical shot Rab5 CadN TER94
0.0216622	BP	9	510	3.16018	GO:0042592 homeostatic process	http://amigo.geneontology.org/amigo/term/GO:0042592	SelT Nhe2 Vha55 mbl Lar Hsc70-3 wrd Vha16-1 TER94
0.0222899	BP	5	163	5.49316	GO:0051129 negative regulation of cellular component organization	http://amigo.geneontology.org/amigo/term/GO:0051129	CG17816 tmod shot CadN plum
0.0227564	BP	7	325	3.85704	GO:0045165 cell fate commitment	http://amigo.geneontology.org/amigo/term/GO:0045165	how l(2)gl skd 14-3-3zeta dlg1 shot Ankle2
0.0228517	BP	2	13	27.5503	GO:0006298 mismatch repair	http://amigo.geneontology.org/amigo/term/GO:0006298	Xpc PCNA
0.0228517	BP	6	242	4.43992	GO:0007155 cell adhesion	http://amigo.geneontology.org/amigo/term/GO:0007155	dlg1 CadN NijC plum Lar how
0.0228517	BP	2	13	27.5503	GO:0007412 axon target recognition	http://amigo.geneontology.org/amigo/term/GO:0007412	Lar CadN
0.0228517	BP	16	1320	2.17063	GO:0042221 response to chemical	http://amigo.geneontology.org/amigo/term/GO:0042221	Lar Hsc70-3 PCNA Ptp99A SelT CG4390 CadN dlg1 l(2)gl slo sm shot Sirup wrd Mical alpha-Man-Ia
0.0228517	BP	3	47	11.4304	GO:0043297 apical junction assembly	http://amigo.geneontology.org/amigo/term/GO:0043297	sdt dlg1 l(2)gl
0.0230784	BP	13	959	2.42753	GO:0007276 gamete generation	http://amigo.geneontology.org/amigo/term/GO:0007276	Rab5 TER94 mod(mdg4) 14-3-3zeta Lar dlg1 l(2)gl heph Pat1 Nop60B how Mhc PCNA
0.0235361	BP	5	168	5.32967	GO:0001700 embryonic development via the syncytial blastoderm	http://amigo.geneontology.org/amigo/term/GO:0001700	Eip63E shot Rab5 dlg1 l(2)gl
0.0235361	BP	5	168	5.32967	GO:0022411 cellular component disassembly	http://amigo.geneontology.org/amigo/term/GO:0022411	Mical tmod shot wrd TER94
0.0235361	BP	4	101	7.09216	GO:0031032 actomyosin structure organization	http://amigo.geneontology.org/amigo/term/GO:0031032	tmod Mical how Mhc
0.0235361	BP	16	1330	2.15431	GO:0032504 multicellular organism reproduction	http://amigo.geneontology.org/amigo/term/GO:0032504	Rab5 TER94 mod(mdg4) 14-3-3zeta Lar dlg1 l(2)gl slo heph Pat1 fne Nop60B how Mhc mbl PCNA
0.0240837	BP	9	525	3.06989	GO:0007389 pattern specification process	http://amigo.geneontology.org/amigo/term/GO:0007389	skd 14-3-3zeta ec dlg1 l(2)gl heph CadN Pat1 TER94
0.0242283	BP	4	103	6.95444	GO:0007391 dorsal closure	http://amigo.geneontology.org/amigo/term/GO:0007391	shot Rab5 dlg1 l(2)gl
0.0242283	BP	7	334	3.75311	GO:0012501 programmed cell death	http://amigo.geneontology.org/amigo/term/GO:0012501	CG5059 mbl mod(mdg4) ec l(2)gl TER94 wrd
0.0242283	BP	4	103	6.95444	GO:0060560 developmental growth involved in morphogenesis	http://amigo.geneontology.org/amigo/term/GO:0060560	Lar shot Rab5 CadN
0.0243764	BP	2	14	25.5824	GO:0007035 vacuolar acidification	http://amigo.geneontology.org/amigo/term/GO:0007035	Vha55 Vha16-1
0.0243764	BP	2	14	25.5824	GO:0034389 lipid droplet organization	http://amigo.geneontology.org/amigo/term/GO:0034389	Marf sturkopf
0.0243764	BP	2	14	25.5824	GO:0090162 establishment of epithelial cell polarity	http://amigo.geneontology.org/amigo/term/GO:0090162	sdt l(2)gl
0.0245644	BP	3	50	10.7446	GO:0098657 import into cell	http://amigo.geneontology.org/amigo/term/GO:0098657	Nhe2 sdt mnd
0.0247629	BP	19	1739	1.95656	GO:0048522 positive regulation of cellular process	http://amigo.geneontology.org/amigo/term/GO:0048522	14-3-3zeta Ankle2 sdt TER94 CG5059 l(2)gl Su(var)2-10 shot grass Lar ec dlg1 skd Eip63E PCNA Marf olf186-F CG32521 sick
0.0249315	BP	4	105	6.82198	GO:0001738 morphogenesis of a polarized epithelium	http://amigo.geneontology.org/amigo/term/GO:0001738	CadN ec dlg1 sdt
0.0249315	BP	5	173	5.17563	GO:0016358 dendrite development	http://amigo.geneontology.org/amigo/term/GO:0016358	Mical shot Rab5 CadN TER94
0.0269827	BP	5	177	5.05867	GO:0007416 synapse assembly	http://amigo.geneontology.org/amigo/term/GO:0007416	Lar dlg1 slo plum Mical
0.0269827	BP	5	177	5.05867	GO:0009792 embryo development ending in birth or egg hatching	http://amigo.geneontology.org/amigo/term/GO:0009792	Eip63E shot Rab5 dlg1 l(2)gl
0.0269827	BP	2	15	23.8769	GO:0045467 R7 cell development	http://amigo.geneontology.org/amigo/term/GO:0045467	Lar CadN
0.0290725	BP	6	261	4.11671	GO:0019725 cellular homeostasis	http://amigo.geneontology.org/amigo/term/GO:0019725	SelT Nhe2 Vha55 mbl Vha16-1 TER94
0.0290725	BP	8	446	3.21214	GO:0048707 instar larval or pupal morphogenesis	http://amigo.geneontology.org/amigo/term/GO:0048707	dlg1 l(2)gl skd heph shot Rab5 how TER94
0.0291083	BP	17	1504	2.02414	GO:0000003 reproduction	http://amigo.geneontology.org/amigo/term/GO:0000003	Rab5 TER94 mod(mdg4) Xpc 14-3-3zeta Lar dlg1 l(2)gl slo heph Pat1 fne Nop60B how Mhc mbl PCNA
0.0295978	BP	7	352	3.56119	GO:0098655 cation transmembrane transport	http://amigo.geneontology.org/amigo/term/GO:0098655	Nhe2 Vha55 Vha16-1 olf186-F slo CG42235 mnd
0.0300736	BP	4	112	6.3956	GO:0042692 muscle cell differentiation	http://amigo.geneontology.org/amigo/term/GO:0042692	tmod how Mical Mhc
0.0306719	BP	7	355	3.53109	GO:0042330 taxis	http://amigo.geneontology.org/amigo/term/GO:0042330	Lar Ptp99A CadN dlg1 sm shot Mical
0.0315224	BP	3	56	9.59341	GO:0007446 imaginal disc growth	http://amigo.geneontology.org/amigo/term/GO:0007446	dlg1 l(2)gl Su(var)2-10
0.0319123	BP	5	186	4.8139	GO:0007528 neuromuscular junction development	http://amigo.geneontology.org/amigo/term/GO:0007528	Lar dlg1 slo plum wrd
0.0324149	BP	3	57	9.4251	GO:0016322 neuron remodeling	http://amigo.geneontology.org/amigo/term/GO:0016322	Mical ced-6 plum
0.0324149	BP	2	17	21.0679	GO:0045571 negative regulation of imaginal disc growth	http://amigo.geneontology.org/amigo/term/GO:0045571	dlg1 l(2)gl
0.0324149	BP	2	17	21.0679	GO:1902284 neuron projection extension involved in neuron projection guidance	http://amigo.geneontology.org/amigo/term/GO:1902284	Lar CadN
0.0334483	BP	8	461	3.10763	GO:0009886 post-embryonic animal morphogenesis	http://amigo.geneontology.org/amigo/term/GO:0009886	dlg1 l(2)gl skd heph shot Rab5 how TER94
0.0336458	BP	6	273	3.93576	GO:0007411 axon guidance	http://amigo.geneontology.org/amigo/term/GO:0007411	Lar Ptp99A CadN sm shot Mical
0.0341704	BP	4	118	6.0704	GO:0042461 photoreceptor cell development	http://amigo.geneontology.org/amigo/term/GO:0042461	Lar CadN sdt mbl
0.034182	BP	7	366	3.42497	GO:1901700 response to oxygen-containing compound	http://amigo.geneontology.org/amigo/term/GO:1901700	PCNA CG4390 Lar dlg1 l(2)gl Sirup wrd
0.0344681	BP	3	59	9.10561	GO:0042551 neuron maturation	http://amigo.geneontology.org/amigo/term/GO:0042551	Mical ced-6 plum
0.0348501	BP	7	368	3.40635	GO:0009968 negative regulation of signal transduction	http://amigo.geneontology.org/amigo/term/GO:0009968	Su(var)2-10 RapGAP1 l(2)gl Lar dlg1 wrd TER94
0.0348597	BP	2	18	19.8974	GO:0045176 apical protein localization	http://amigo.geneontology.org/amigo/term/GO:0045176	l(2)gl sdt
0.0351078	BP	5	194	4.61538	GO:0002164 larval development	http://amigo.geneontology.org/amigo/term/GO:0002164	skd Marf dlg1 l(2)gl Eip63E
0.0351078	BP	4	120	5.96923	GO:0007351 tripartite regional subdivision	http://amigo.geneontology.org/amigo/term/GO:0007351	dlg1 l(2)gl Pat1 TER94
0.0351078	BP	4	120	5.96923	GO:0008595 anterior/posterior axis specification embryo	http://amigo.geneontology.org/amigo/term/GO:0008595	dlg1 l(2)gl Pat1 TER94
0.0351078	BP	3	60	8.95385	GO:0030010 establishment of cell polarity	http://amigo.geneontology.org/amigo/term/GO:0030010	l(2)gl sdt dlg1
0.0362525	BP	9	577	2.79323	GO:0032879 regulation of localization	http://amigo.geneontology.org/amigo/term/GO:0032879	l(2)gl Rab5 Tomosyn sdt slo Pat1 sturkopf olf186-F TER94
0.0364206	BP	6	281	3.82371	GO:0097485 neuron projection guidance	http://amigo.geneontology.org/amigo/term/GO:0097485	Lar Ptp99A CadN sm shot Mical
0.0364206	BP	6	281	3.82371	GO:2000026 regulation of multicellular organismal development	http://amigo.geneontology.org/amigo/term/GO:2000026	dlg1 l(2)gl shot CadN plum how
0.036945	BP	4	123	5.82364	GO:0000578 embryonic axis specification	http://amigo.geneontology.org/amigo/term/GO:0000578	dlg1 l(2)gl Pat1 TER94
0.036945	BP	2	19	18.8502	GO:0008103 oocyte microtubule cytoskeleton polarization	http://amigo.geneontology.org/amigo/term/GO:0008103	14-3-3zeta heph
0.036945	BP	2	19	18.8502	GO:0051452 intracellular pH reduction	http://amigo.geneontology.org/amigo/term/GO:0051452	Vha55 Vha16-1
0.0369685	BP	3	62	8.66501	GO:0007043 cell-cell junction assembly	http://amigo.geneontology.org/amigo/term/GO:0007043	sdt dlg1 l(2)gl
0.0369685	BP	3	62	8.66501	GO:0008049 male courtship behavior	http://amigo.geneontology.org/amigo/term/GO:0008049	dlg1 slo fne
0.0403178	BP	2	20	17.9077	GO:0030042 actin filament depolymerization	http://amigo.geneontology.org/amigo/term/GO:0030042	Mical tmod
0.0436057	BP	3	66	8.13986	GO:0051223 regulation of protein transport	http://amigo.geneontology.org/amigo/term/GO:0051223	l(2)gl Tomosyn sdt
0.0436778	BP	5	207	4.32553	GO:0010256 endomembrane system organization	http://amigo.geneontology.org/amigo/term/GO:0010256	Rab5 Ankle2 Marf AP-1gamma TER94
0.0437759	BP	2	21	17.0549	GO:0035335 peptidyl-tyrosine dephosphorylation	http://amigo.geneontology.org/amigo/term/GO:0035335	Lar Ptp99A
0.0438311	BP	6	295	3.64224	GO:0006935 chemotaxis	http://amigo.geneontology.org/amigo/term/GO:0006935	Lar Ptp99A CadN sm shot Mical
0.0443356	BP	6	296	3.62994	GO:0097435 supramolecular fiber organization	http://amigo.geneontology.org/amigo/term/GO:0097435	shot tmod Mical Mhc sick how
0.0456492	BP	10	717	2.49759	GO:0120036 plasma membrane bounded cell projection organization	http://amigo.geneontology.org/amigo/term/GO:0120036	Lar Ptp99A shot CadN Mical CG43340 sm Rab5 sick TER94
0.0466588	BP	7	396	3.1655	GO:0008219 cell death	http://amigo.geneontology.org/amigo/term/GO:0008219	CG5059 mbl mod(mdg4) ec l(2)gl TER94 wrd
0.046984	BP	10	721	2.48373	GO:0035295 tube development	http://amigo.geneontology.org/amigo/term/GO:0035295	shot skd dlg1 l(2)gl heph Rab5 Nop60B how Idgf6 Su(var)2-10
0.0471027	BP	13	1084	2.1476	GO:0033036 macromolecule localization	http://amigo.geneontology.org/amigo/term/GO:0033036	dlg1 l(2)gl 14-3-3zeta Rab5 Tomosyn CG4301 sturkopf sdt Pat1 AP-1gamma Ankle2 Vha16-1 TER94
0.0471027	BP	3	69	7.78595	GO:0060179 male mating behavior	http://amigo.geneontology.org/amigo/term/GO:0060179	dlg1 slo fne
0.0471027	BP	3	69	7.78595	GO:0070201 regulation of establishment of protein localization	http://amigo.geneontology.org/amigo/term/GO:0070201	l(2)gl Tomosyn sdt
0.048585	BP	19	1892	1.79834	GO:0048518 positive regulation of biological process	http://amigo.geneontology.org/amigo/term/GO:0048518	14-3-3zeta Su(var)2-10 Ankle2 sdt TER94 CG5059 l(2)gl shot grass Lar ec dlg1 skd Eip63E PCNA Marf olf186-F CG32521 sick
0.048585	BP	5	215	4.16458	GO:0051960 regulation of nervous system development	http://amigo.geneontology.org/amigo/term/GO:0051960	dlg1 l(2)gl shot CadN plum
0.0497893	BP	2	23	15.5719	GO:0000132 establishment of mitotic spindle orientation	http://amigo.geneontology.org/amigo/term/GO:0000132	dlg1 l(2)gl

## Sheet: Table S5 _ CC
Enrichment FDR	Category	nGenes	Pathway Genes	Fold Enrichment	Pathway	URL	Genes
3.46247e-05	CC	5	22	40.6993	GO:0031672 A band	http://amigo.geneontology.org/amigo/term/GO:0031672	Mf zormin tmod Mhc mbl
0.00265855	CC	23	1720	2.39463	GO:0005886 plasma membrane	http://amigo.geneontology.org/amigo/term/GO:0005886	dlg1 l(2)gl 14-3-3zeta Eip63E Vha55 Rab5 TER94 slo Gp150 Tomosyn CG4301 plum Nhe2 sdt Lar CadN CG32521 Mical shot olf186-F Vha16-1 CG42235 Ptp99A
0.00265855	CC	5	73	12.2655	GO:0030016 myofibril	http://amigo.geneontology.org/amigo/term/GO:0030016	Mf Mhc tmod zormin mbl
0.00265855	CC	5	69	12.9766	GO:0030017 sarcomere	http://amigo.geneontology.org/amigo/term/GO:0030017	Mf Mhc zormin tmod mbl
0.00265855	CC	4	37	19.3597	GO:0045169 fusome	http://amigo.geneontology.org/amigo/term/GO:0045169	shot tmod Vha16-1 TER94
0.00265855	CC	7	175	7.16308	GO:0070161 anchoring junction	http://amigo.geneontology.org/amigo/term/GO:0070161	shot CadN plum sdt Lar dlg1 l(2)gl
0.00292096	CC	5	77	11.6284	GO:0043292 contractile fiber	http://amigo.geneontology.org/amigo/term/GO:0043292	Mf Mhc tmod zormin mbl
0.00393051	CC	6	135	7.95897	GO:0005911 cell-cell junction	http://amigo.geneontology.org/amigo/term/GO:0005911	CadN plum sdt dlg1 l(2)gl shot
0.00395913	CC	12	603	3.56372	GO:0030054 cell junction	http://amigo.geneontology.org/amigo/term/GO:0030054	Rab5 dlg1 slo shot CadN plum sdt Lar l(2)gl Tomosyn Mical wrd
0.00432609	CC	8	279	5.13482	GO:0099081 supramolecular polymer	http://amigo.geneontology.org/amigo/term/GO:0099081	Mf Mhc shot Mical tmod CG34417 zormin mbl
0.00432609	CC	8	276	5.19064	GO:0099512 supramolecular fiber	http://amigo.geneontology.org/amigo/term/GO:0099512	Mf Mhc shot Mical tmod CG34417 zormin mbl
0.00447816	CC	8	284	5.04442	GO:0030424 axon	http://amigo.geneontology.org/amigo/term/GO:0030424	Lar dlg1 Ptp99A shot CadN plum Mical Marf
0.00695709	CC	2	5	71.6308	GO:0005863 striated muscle myosin thick filament	http://amigo.geneontology.org/amigo/term/GO:0005863	Mf Mhc
0.00745471	CC	3	25	21.4892	GO:0016327 apicolateral plasma membrane	http://amigo.geneontology.org/amigo/term/GO:0016327	dlg1 l(2)gl sdt
0.00745471	CC	24	2121	2.02633	GO:0071944 cell periphery	http://amigo.geneontology.org/amigo/term/GO:0071944	dlg1 l(2)gl 14-3-3zeta Eip63E Vha55 Rab5 tmod TER94 slo Gp150 Tomosyn CG4301 plum Nhe2 sdt Lar shot CadN CG32521 Mical olf186-F Vha16-1 CG42235 Ptp99A
0.00844823	CC	2	6	59.6923	GO:0032982 myosin filament	http://amigo.geneontology.org/amigo/term/GO:0032982	Mf Mhc
0.00884974	CC	39	4417	1.58116	GO:0016020 membrane	http://amigo.geneontology.org/amigo/term/GO:0016020	dlg1 l(2)gl 14-3-3zeta Eip63E Vha55 Rab5 TER94 Hsc70-3 slo Gp150 shot Marf AP-1gamma Tomosyn CG4301 SelT CG5059 plum Nhe2 olf186-F alpha-Man-Ia sdt Vha16-1 Lar CadN CG32521 Mical mnd Ptp99A Tapdelta CG18095 ND-15 sturkopf NijC PKD CG14253 CG42235 CG43340 Sirup
0.00884974	CC	9	417	3.86497	GO:0099080 supramolecular complex	http://amigo.geneontology.org/amigo/term/GO:0099080	Mf Mhc shot Mical tmod CG34417 zormin mbl TER94
0.011965	CC	5	129	6.94097	GO:0015629 actin cytoskeleton	http://amigo.geneontology.org/amigo/term/GO:0015629	l(2)gl Mical CG34417 CG43340 Mhc
0.0125248	CC	2	8	44.7692	GO:0005920 smooth septate junction	http://amigo.geneontology.org/amigo/term/GO:0005920	dlg1 l(2)gl
0.0136343	CC	3	35	15.3495	GO:0005918 septate junction	http://amigo.geneontology.org/amigo/term/GO:0005918	dlg1 l(2)gl sdt
0.0140756	CC	6	207	5.19064	GO:0005938 cell cortex	http://amigo.geneontology.org/amigo/term/GO:0005938	tmod l(2)gl dlg1 shot Rab5 sdt
0.0173772	CC	2	10	35.8154	GO:0031941 filamentous actin	http://amigo.geneontology.org/amigo/term/GO:0031941	Mical CG34417
0.0203469	CC	3	42	12.7912	GO:0070160 tight junction	http://amigo.geneontology.org/amigo/term/GO:0070160	dlg1 l(2)gl sdt
0.0232784	CC	2	12	29.8462	GO:0036379 myofilament	http://amigo.geneontology.org/amigo/term/GO:0036379	Mf Mhc
0.0279271	CC	9	522	3.08753	GO:0043005 neuron projection	http://amigo.geneontology.org/amigo/term/GO:0043005	dlg1 Lar slo Ptp99A shot CadN plum Mical Marf
0.0293268	CC	20	1875	1.91015	GO:0043228 non-membrane-bounded organelle	http://amigo.geneontology.org/amigo/term/GO:0043228	Mf Mhc l(2)gl shot RpL29 sturkopf Mical tmod CG34417 Nop60B mod(mdg4) Su(var)2-10 PCNA zormin CG43340 mbl TER94 dlg1 CG17816 Pat1
0.0293268	CC	20	1875	1.91015	GO:0043232 intracellular non-membrane-bounded organelle	http://amigo.geneontology.org/amigo/term/GO:0043232	Mf Mhc l(2)gl shot RpL29 sturkopf Mical tmod CG34417 Nop60B mod(mdg4) Su(var)2-10 PCNA zormin CG43340 mbl TER94 dlg1 CG17816 Pat1
0.0304272	CC	10	643	2.78502	GO:0005856 cytoskeleton	http://amigo.geneontology.org/amigo/term/GO:0005856	l(2)gl shot Mical tmod CG34417 CG43340 dlg1 CG17816 Mhc Pat1
0.0305283	CC	2	15	23.8769	GO:0031430 M band	http://amigo.geneontology.org/amigo/term/GO:0031430	zormin tmod
0.0339079	CC	14	1127	2.22456	GO:0005829 cytosol	http://amigo.geneontology.org/amigo/term/GO:0005829	Eip63E Vha55 heph Roc2 RpL29 CG4390 wrd lute CG43340 Xpc CG32549 Mical mnd 14-3-3zeta
0.0366323	CC	3	57	9.4251	GO:0043296 apical junction complex	http://amigo.geneontology.org/amigo/term/GO:0043296	dlg1 l(2)gl sdt
0.0493208	CC	2	20	17.9077	GO:0033181 plasma membrane proton-transporting V-type ATPase complex	http://amigo.geneontology.org/amigo/term/GO:0033181	Vha55 Vha16-1

## Sheet: Table S5 _ MF
Enrichment FDR	Category	nGenes	Pathway Genes	Fold Enrichment	Pathway	URL	Genes
0.000208829	MF	41	3689	1.99028	GO:0005515 protein binding	http://amigo.geneontology.org/amigo/term/GO:0005515	Hsc70-3 l(2)gl Eip63E Ankle2 AP-1gamma Tomosyn plum Roc2 tmod CG34423 mod(mdg4) 14-3-3zeta zormin Mical CG43340 Mhc Lar dlg1 Ptp99A Gp150 shot CG18095 Pat1 CG5059 CG17816 CG34417 sdt lute sick ec skd slo Su(var)2-10 TfIIA-L Rab5 CadN ced-6 sturkopf olf186-F TER94 Idgf6
0.012561	MF	2	3	119.385	GO:0004385 guanylate kinase activity	http://amigo.geneontology.org/amigo/term/GO:0004385	dlg1 sdt
0.0144539	MF	9	356	4.52723	GO:0008092 cytoskeletal protein binding	http://amigo.geneontology.org/amigo/term/GO:0008092	l(2)gl Tomosyn tmod zormin Mical CG43340 shot CG17816 Mhc
0.0166267	MF	6	163	6.59179	GO:0008047 enzyme activator activity	http://amigo.geneontology.org/amigo/term/GO:0008047	l(2)gl PCNA Tomosyn wrd RapGAP1 Sirup
0.0166267	MF	2	5	71.6308	GO:0045159 myosin II binding	http://amigo.geneontology.org/amigo/term/GO:0045159	l(2)gl Tomosyn
0.0177498	MF	2	6	59.6923	GO:0005001 transmembrane receptor protein tyrosine phosphatase activity	http://amigo.geneontology.org/amigo/term/GO:0005001	Lar Ptp99A
0.0432459	MF	6	215	4.9975	GO:0042802 identical protein binding	http://amigo.geneontology.org/amigo/term/GO:0042802	mod(mdg4) 14-3-3zeta Mhc CG5059 CadN olf186-F
