# Supplementary material for: TDP-43-mediated amyotrophic lateral sclerosis: new/hidden insights from Drosophila
Source: Front Cell Dev Biol. 2025 Oct 16;13:1677090. doi: 10.3389/fcell.2025.1677090 (PMC12573270; doi:10.3389/fcell.2025.1677090)
Supplement: Supplementary file 9 [file Table1.xlsx]

## Sheet: Table S1
Gene	logFC	logCPM	F	PValue	FDR	W(CTR)_1	W(CTR)_2	W(CTR)_3	TBPH-KO_1	TBPH-KO_2	TBPH-KO_3
FBgn0085320	9.03367	6.50201	1214.74	9.17546e-09	0.00010394	0.42106	0.0967867	0.166277	440.646	58.5016	43.9595
FBgn0013275	4.17133	8.48583	733.439	5.0812e-08	0.0001439	31.6407	41.8608	40.5649	585.276	690.356	761.109
FBgn0039759	4.96616	5.17683	773.075	4.28036e-08	0.0001439	1.95219	2.22609	2.49416	77.8887	66.164	66.1552
FBgn0052581	8.63834	2.73499	272.799	3.68555e-08	0.0001439	0.0383165	0.0485627	0	7.34702	14.4229	17.8788
FBgn0034756	7.30669	3.3603	613.713	8.33809e-08	0.000188908	0.153113	0.0967867	0.133022	14.8678	23.9601	22.2316
FBgn0046302	-5.15715	5.28844	523.728	1.5323e-07	0.000289299	74.1831	74.5016	78.6491	1.37819	2.63521	2.48217
FBgn0027584	7.7477	4.64838	449.924	2.97896e-07	0.000311682	0.267947	0.0483934	0.266043	102.78	23.5547	23.4907
FBgn0039827	-3.50534	3.35452	466.93	2.23128e-07	0.000311682	18.1821	18.3653	19.2882	1.67054	1.58112	1.65478
FBgn0042173	13.9769	5.12119	2017.51	2.8809e-07	0.000311682	0	0	0	70.5909	65.9956	72.0866
FBgn0051810	3.27225	3.75472	425.056	3.02657e-07	0.000311682	2.41153	2.49235	2.62718	26.9477	22.2035	24.1101
FBgn0262565	6.42714	8.69139	434.082	2.82411e-07	0.000311682	12.1965	4.68808	11.6554	1147.36	629.463	674.92
FBgn0004554	2.69078	6.09566	404.486	3.55486e-07	0.000335579	23.1966	13.6227	16.1289	171.606	101.354	84.2498
FBgn0031277	6.75823	8.21157	387	4.36397e-07	0.00038027	8.84226	2.9036	4.62251	933.955	327.171	501.002
FBgn0032322	2.75957	4.88998	363.175	5.04876e-07	0.000381283	10.0672	5.63783	6.35179	75.717	42.0822	37.88
FBgn0034899	-9.78825	4.48459	226.347	4.76326e-07	0.000381283	44.3644	23.8337	65.3802	0.12529	0.0405417	0
FBgn0037548	-3.82379	3.18058	353.221	5.54947e-07	0.000392902	18.5649	13.6953	18.0244	1.12761	1.17571	1.2231
FBgn0031264	-2.38717	4.57411	323.166	7.37674e-07	0.000491551	39.8093	38.4969	41.137	7.97681	7.86508	7.05079
FBgn0031141	9.77763	3.1007	182.592	8.64534e-07	0.000537673	0	0	0.0332554	34.8307	11.5138	5.03628
FBgn0035977	2.59242	3.60163	303.782	9.01817e-07	0.000537673	3.98093	2.58904	3.42531	29.0256	17.514	16.1161
FBgn0040077	4.10923	5.05095	284.266	1.1182e-06	0.000616899	3.10053	4.71835	3.09276	72.1671	55.5015	60.1476
FBgn0041581	6.01269	6.84237	298.357	1.19807e-06	0.000616899	3.90437	1.76633	2.53257	476.882	86.6034	116.752
FBgn0052304	2.78951	4.38132	280.218	1.17118e-06	0.000616899	6.54557	4.69416	4.35646	44.6868	31.5414	33.0236
FBgn0286723	-4.11063	3.21064	271.302	1.3125e-06	0.000646436	25.3019	12.1467	14.1668	2.00464	0.932458	0.467655
FBgn0013279	3.43775	4.02915	255.228	1.58493e-06	0.000748088	2.35009	2.643	3.23539	22.1245	37.1889	30.2131
FBgn0029765	5.00757	1.32445	231.535	1.69233e-06	0.000766829	0.229669	0.0483934	0.0997663	9.77263	3.04062	1.72673
FBgn0003082	-11.927	3.0878	917.561	1.76021e-06	0.000766908	13.7419	19.8171	16.7275	0	0	0
FBgn0039495	6.22834	6.012	279.206	1.8809e-06	0.000789141	1.60768	1.37921	1.82905	190.525	67.9478	123.785
FBgn0033810	2.29696	4.68084	236.867	2.01574e-06	0.000815512	8.68915	7.67035	9.44454	48.6544	37.2983	41.9091
FBgn0050104	-2.89652	5.37262	232.61	2.13714e-06	0.00083481	84.7096	70.4123	62.0546	14.4501	9.28404	7.08677
FBgn0030001	-9.27423	3.89031	128.822	2.46355e-06	0.000872096	34.68	9.50929	44.0634	0.208817	0	0
FBgn0037126	2.65329	3.98378	223.779	2.42131e-06	0.000872096	4.70822	3.00039	4.98831	36.4594	23.352	22.2316
FBgn0051664	5.01692	1.0534	180.013	2.331e-06	0.000872096	0.153113	0.0483934	0.0665109	8.8956	2.06762	1.11518
FBgn0264776	3.56057	5.16567	212.969	2.83937e-06	0.000974679	6.54557	4.16183	4.32321	108.794	59.88	31.5487
FBgn0029710	3.74586	3.21288	210.514	2.95444e-06	0.00098435	0.84212	1.74216	1.36347	16.2042	19.0951	16.188
FBgn0020906	2.70799	8.77811	206.518	3.134e-06	0.00101434	184.845	57.9752	108.579	1171.67	588.462	522.37
FBgn0002869	2.96942	4.73377	198.841	3.54008e-06	0.00107187	6.43073	6.72668	4.75553	51.536	51.7312	38.2757
FBgn0037766	-6.14446	0.246696	87.234	3.44836e-06	0.00107187	2.25841	1.57278	2.66043	0	0.0405417	0.0359734
FBgn0063491	3.40453	4.15117	197.892	3.59561e-06	0.00107187	3.06225	1.86314	3.75786	47.6103	29.5954	20.5768
FBgn0262815	2.56306	7.10157	192.006	3.95992e-06	0.0011502	42.3117	26.7434	45.4774	341.008	186.479	181.824
FBgn0034094	2.18223	4.31471	189.117	4.15777e-06	0.00117748	6.96663	6.29114	7.78177	41.6799	28.5819	27.8794
FBgn0033574	-3.64545	2.2317	187.954	4.29688e-06	0.00118694	9.11021	7.74294	8.61316	0.960558	0.72975	0.431681
FBgn0037714	5.17198	1.56546	176.525	4.40072e-06	0.00118694	0.191391	0.0967867	0.0665109	12.1114	2.95954	2.23035
FBgn0028582	-2.10322	8.58522	178.384	5.01268e-06	0.00129154	701.984	626.283	540.135	146.757	150.693	137.994
FBgn0030975	-4.59261	1.48306	112.724	5.70065e-06	0.00129154	1.18662	10.2836	3.75786	0.0417634	0.0810833	0.539602
FBgn0032304	4.08489	4.99433	182.124	5.6267e-06	0.00129154	5.091	2.1535	2.79346	103.573	29.5549	47.9526
FBgn0032805	2.61147	4.8328	177.25	5.11648e-06	0.00129154	7.08146	9.65447	7.24968	56.2971	44.1499	46.3338
FBgn0034288	1.81133	9.21632	173.758	5.45216e-06	0.00129154	313.843	209.567	242.765	1314.29	766.197	722.059
FBgn0037386	-3.93108	3.912	175.862	5.25646e-06	0.00129154	46.7759	17.1312	20.5851	2.42228	1.25679	1.65478
FBgn0041579	4.00573	4.9206	183.233	5.29189e-06	0.00129154	3.36848	2.1777	2.7602	112.594	39.4065	21.3323
FBgn0085194	2.75886	6.42414	172.26	5.60514e-06	0.00129154	22.2396	21.8012	22.0484	168.056	109.422	171.449
FBgn0025391	2.31684	6.96975	164.6	6.48163e-06	0.00143968	43.7189	41.234	39.3585	153.484	235.281	238.738
FBgn0015037	2.81186	3.67046	162.599	6.74186e-06	0.00146869	4.44027	1.81475	3.32554	30.1532	16.9464	19.5336
FBgn0033789	2.96113	5.85409	160.077	7.08408e-06	0.00148608	16.1534	13.0904	9.84361	114.522	116.372	76.9046
FBgn0039798	4.32019	6.07319	175.59	6.96896e-06	0.00148608	9.56954	4.54898	3.55833	224.102	74.3534	87.7392
FBgn0034715	-4.23887	2.74297	159.798	7.21571e-06	0.00148617	13.627	9.82385	14.1336	0.668214	0.932458	0.395708
FBgn0261068	1.56736	5.74246	158.069	7.37491e-06	0.00149184	28.211	26.2776	26.4713	78.3899	79.786	81.8036
FBgn0259977	2.31859	4.17969	156.323	7.64174e-06	0.00151869	6.85179	4.74255	4.98831	50.1578	22.1763	19.6415
FBgn0029827	2.51763	2.70033	152.343	8.30277e-06	0.00162162	2.14358	1.35501	2.19486	13.7819	10.2165	9.10128
FBgn0028983	2.45775	6.5566	150.886	8.55222e-06	0.00164072	26.833	22.6965	34.6522	214.789	135.288	130.332
FBgn0053225	-1.79888	3.82917	150.139	8.69024e-06	0.00164072	29.5508	14.4212	20.7846	10.9838	4.66229	4.42473
FBgn0262362	2.20761	5.06427	143.362	1.00623e-05	0.00186861	13.2825	12.2193	9.64408	65.1509	56.9205	43.312
FBgn0001168	-2.32179	5.95021	142.563	1.02422e-05	0.00187135	131.141	74.3564	103.956	20.5476	19.987	20.4689
FBgn0034793	-2.02343	4.54041	140.57	1.07112e-05	0.0018918	33.0341	38.7147	39.6737	6.47333	11.3111	9.82075
FBgn0036229	2.54814	2.2889	141.177	1.0584e-05	0.0018918	1.2249	1.4276	1.59626	7.97681	8.79754	8.05805
FBgn0262582	-1.74638	4.3748	139.981	1.08551e-05	0.0018918	33.57	25.9872	35.7828	10.8167	9.2435	8.56168
FBgn0036948	2.11734	7.79472	138.987	1.11021e-05	0.00190552	86.2407	70.243	84.4688	508.302	270.129	312.681
FBgn0034005	-4.46029	1.85071	140.279	1.12871e-05	0.00190836	11.8662	3.41173	5.02157	0.375871	0.324333	0.179867
FBgn0042177	6.92623	1.77013	101.115	1.16631e-05	0.00194293	0.131256	0.0352788	0	5.27509	8.05924	6.78168
FBgn0050029	-7.50081	9.69796	192.051	1.26607e-05	0.00207855	1730.9	1219.83	2001.38	15.536	11.7976	3.3815
FBgn0036833	3.21639	4.03193	132.522	1.29168e-05	0.0020903	2.83259	2.46806	2.92648	52.956	18.1221	18.7062
FBgn0034092	5.96054	0.186734	66.1327	1.36772e-05	0.00218218	0	0.0241967	0.0332554	4.76103	1.21625	0.647522
FBgn0265836	3.49737	4.5947	136.034	1.40357e-05	0.00220828	2.4498	4.18603	4.82204	21.007	64.3396	47.9526
FBgn0035985	1.6698	8.27028	127.715	1.45111e-05	0.00225181	200.501	103.925	129.596	678.864	372.375	367.001
FBgn0032638	-2.8811	6.83103	127.056	1.47505e-05	0.00225802	228.214	216.318	152.31	41.304	21.1222	23.2388
FBgn0263081	1.59893	8.76774	126.451	1.49745e-05	0.00226175	235.487	211.794	197.304	751.365	597.219	621.765
FBgn0052529	-1.44786	4.49848	125.177	1.54613e-05	0.00230454	38.5343	27.9472	32.2718	13.7094	11.8382	10.8273
FBgn0032087	1.87358	7.95492	123.575	1.61027e-05	0.00233861	120.347	73.8725	121.316	492.683	363.74	316.566
FBgn0046114	2.06886	6.01919	124.064	1.59035e-05	0.00233861	21.4741	24.971	27.1032	130.719	96.0026	88.6386
FBgn0263235	2.11023	5.22536	122.902	1.63826e-05	0.00234914	17.2252	8.80759	15.364	87.0767	43.6228	52.1615
FBgn0003312	2.5249	5.4793	119.69	1.78096e-05	0.0024907	14.1246	11.9048	13.0029	52.1625	96.7324	79.5013
FBgn0035791	5.62689	1.10965	108.505	1.76033e-05	0.0024907	0.0382782	0.0967867	0.0997663	3.80047	6.08125	2.66203
FBgn0011834	4.24962	3.71579	130.292	1.90705e-05	0.00257179	1.41629	0.58072	1.92882	31.949	24.3655	18.4544
FBgn0040798	2.18129	2.75956	117.421	1.89277e-05	0.00257179	2.79431	2.08091	2.29462	14.3248	8.47321	10.4323
FBgn0043575	1.81593	7.85067	117.542	1.88547e-05	0.00257179	96.3845	101.07	104.056	448.33	309.171	325.704
FBgn0085483	3.45903	5.20201	125.69	1.94928e-05	0.00259782	7.15802	2.97619	7.682	105.453	41.7174	55.7229
FBgn0037222	-2.62941	4.73465	115.068	2.01626e-05	0.00265583	47.1204	51.0308	38.0775	4.71926	7.01371	11.1518
FBgn0003356	3.56782	12.011	120.639	2.106e-05	0.00272774	486.988	478.968	900.597	10091.6	6155.74	6649.55
FBgn0033555	-1.49713	5.66256	112.548	2.1614e-05	0.00272774	76.9088	77.2335	69.882	27.0567	23.6985	28.5895
FBgn0052284	4.70776	5.64602	141.55	2.17558e-05	0.00272774	5.24411	0.992064	4.19018	173.819	81.5293	34.6065
FBgn0085452	1.48316	5.97562	112.058	2.19124e-05	0.00272774	33.2637	30.6572	33.6545	117.063	84.5294	78.1343
FBgn0267339	2.49075	3.32373	113.062	2.13164e-05	0.00272774	2.79431	2.1777	3.22578	27.9815	13.2571	10.4683
FBgn0001316	-1.36799	5.70863	110.005	2.32225e-05	0.00274915	71.3888	77.3326	76.8865	31.4478	28.3386	27.8434
FBgn0010222	1.67593	6.96223	108.661	2.41352e-05	0.00274915	55.6182	73.2433	50.6148	156.32	213.452	198.609
FBgn0021795	-1.49144	7.91372	109.476	2.35759e-05	0.00274915	346.226	386.615	334.35	131.012	120.652	127.418
FBgn0031412	3.01651	3.05822	108.501	2.42686e-05	0.00274915	1.72252	1.18564	2.56067	16.1207	14.2301	13.9577
FBgn0035501	1.86701	6.90504	108.699	2.41091e-05	0.00274915	67.1399	43.7234	44.4958	202.552	170.761	190.156
FBgn0036108	-8.53444	3.80651	96.7824	2.32888e-05	0.00274915	29.8953	6.96864	46.2916	0.208817	0.0810833	0
FBgn0036362	1.48427	6.60082	110.852	2.26694e-05	0.00274915	60.5561	34.3593	53.7075	209.318	116.598	107.597
FBgn0051611	2.05436	2.78755	109.705	2.34343e-05	0.00274915	3.55987	1.90641	2.52741	13.9355	9.28404	9.98763
FBgn0261681	2.02333	2.79014	110.392	2.29783e-05	0.00274915	2.75603	3.04878	2.32788	11.4432	10.5814	11.0798
FBgn0029915	3.30736	3.04447	107.091	2.5294e-05	0.00280913	2.29669	0.79849	1.62952	16.5801	12.6085	15.3966
FBgn0034294	4.02516	5.66505	125.791	2.51028e-05	0.00280913	6.12451	2.83101	8.34711	134.645	70.2181	82.1274
FBgn0034110	-1.26319	5.16726	105.695	2.63228e-05	0.00289499	51.9435	49.4822	50.3155	21.717	21.7709	19.8573
FBgn0004228	1.67485	5.70471	103.02	2.85217e-05	0.00307002	27.2158	18.2927	27.9013	104.116	63.8937	71.2634
FBgn0014018	1.60505	5.55051	102.784	2.87273e-05	0.00307002	24.8808	21.6076	21.483	89.0813	71.9614	51.9457
FBgn0052302	1.58145	7.60097	102.903	2.86234e-05	0.00307002	109.055	93.012	86.0318	344.673	297.17	234.655
FBgn0014368	-7.73565	2.05799	85.5913	2.92972e-05	0.00307295	14.316	0.750097	9.27827	0.25058	0	0
FBgn0033769	5.89938	1.69769	97.7738	2.90389e-05	0.00307295	0	0.193573	0.0997663	6.13922	6.72991	6.11549
FBgn0039270	-2.35041	2.65311	101.743	2.96829e-05	0.00308484	12.0576	10.6465	8.38037	1.79583	2.31087	1.97854
FBgn0027600	1.50575	5.41068	99.8421	3.14562e-05	0.00315341	19.2922	21.898	25.3406	63.021	59.8395	65.5436
FBgn0035205	-1.35689	4.83216	100.286	3.10233e-05	0.00315341	45.2448	36.7548	40.5716	16.1207	15.2031	16.5118
FBgn0037975	-3.05641	7.04754	104.753	3.09374e-05	0.00315341	272.196	249.782	184.069	20.8817	23.798	42.3767
FBgn0050074	2.42995	1.82976	100.136	3.12524e-05	0.00315341	0.956954	1.18564	1.16394	5.26219	6.93262	5.57588
FBgn0036381	-1.54399	8.07753	99.4018	3.18932e-05	0.00316917	397.825	383.832	424.772	120.654	156.694	136.483
FBgn0039358	-1.37554	4.8557	98.4139	3.29033e-05	0.00324112	50.6038	28.8908	44.6288	22.2599	14.8382	12.0511
FBgn0039802	1.5329	6.38695	96.671	3.47888e-05	0.00339731	40.3069	41.5941	45.1941	153.146	109.706	111.913
FBgn0262580	-2.79993	1.21433	96.7271	3.52475e-05	0.00341268	3.3302	4.4038	3.92414	0.542924	0.567583	0.539602
FBgn0033289	1.98754	5.84067	93.8232	3.81843e-05	0.00364863	25.7612	18.4863	20.9177	145.587	58.7854	74.1053
FBgn0036872	2.05031	5.00711	93.7096	3.83287e-05	0.00364863	16.5734	11.5801	9.47667	51.7866	51.1636	52.1256
FBgn0262983	1.97769	2.72005	91.6585	4.10802e-05	0.00387797	4.09577	1.476	2.22811	16.8724	7.25696	7.41053
FBgn0037999	1.84869	5.45111	91.0985	4.18485e-05	0.00391785	16.3831	22.4545	18.7228	58.2182	87.0429	59.3922
FBgn0260226	-1.47153	13.199	90.7301	4.23784e-05	0.00393494	14311.3	12358.4	14797.3	4604.71	5375.58	4972.64
FBgn0033301	-2.38636	3.74347	90.3391	4.29585e-05	0.00395637	25.8378	21.4625	19.4212	2.92344	4.45958	5.6838
FBgn0002578	1.45989	7.60435	89.336	4.44653e-05	0.00402963	119.237	72.7352	110.907	407.611	227.236	229.618
FBgn0031663	1.33817	4.74732	89.3768	4.44026e-05	0.00402963	15.1199	13.2598	16.8272	44.311	37.8659	33.4913
FBgn0033649	-2.28779	3.24864	88.6063	4.56281e-05	0.00403809	15.7363	16.3201	14.2702	5.01282	2.55506	2.55437
FBgn0033788	1.72002	8.59545	88.962	4.50478e-05	0.00403809	182.396	193.089	165.612	550.602	717.651	511.189
FBgn0262146	2.67566	6.9991	90.575	4.54613e-05	0.00403809	29.0149	31.867	32.4573	366.891	168.167	138.965
FBgn0040228	1.35602	4.30319	87.8279	4.68764e-05	0.0041164	12.1725	9.99323	11.0408	26.8956	30.3252	27.7355
FBgn0031560	1.79593	7.58902	87.1761	4.79707e-05	0.00418009	83.9823	72.7594	95.1105	378.877	313.955	210.337
FBgn0033101	1.60258	5.81664	86.4494	4.92309e-05	0.00422491	26.7564	22.5755	32.5903	109.963	74.2318	71.803
FBgn0035798	2.88505	2.43861	86.6208	4.90201e-05	0.00422491	1.18662	0.750097	1.72928	14.1578	7.25696	7.26664
FBgn0034710	-6.26271	4.79719	126.288	4.98697e-05	0.00424755	47.9243	43.3121	72.6964	1.21114	0.24325	0.791416
FBgn0013772	3.72277	0.969929	86.5496	5.13489e-05	0.00430875	0.42106	0.21777	0.133022	5.42924	2.59467	2.76996
FBgn0031080	2.40427	3.90241	85.3979	5.11379e-05	0.00430875	5.59922	3.35741	5.37185	21.5121	30.8494	22.8128
FBgn0001961	2.03641	7.2463	84.4899	5.28503e-05	0.00434877	45.7424	80.2362	56.1684	258.474	241.507	228.575
FBgn0032420	2.68514	2.76579	84.445	5.29776e-05	0.00434877	2.48808	1.08885	2.02858	11.3596	12.0814	11.5475
FBgn0040732	1.71087	7.34888	84.6797	5.24849e-05	0.00434877	88.614	64.0728	76.6538	224.687	287.724	236.094
FBgn0010762	-1.764	4.33419	82.0067	5.79556e-05	0.00472317	29.168	34.5045	29.4976	9.02089	7.09479	11.1518
FBgn0036646	-1.60129	4.01166	81.5357	5.89966e-05	0.00477367	23.7532	27.0235	21.3749	9.52205	7.45966	7.08504
FBgn0030262	1.83206	7.96184	80.491	6.13845e-05	0.004838	112.117	82.0267	116.061	607.156	267.048	311.278
FBgn0039480	3.38979	1.98203	80.7956	6.11816e-05	0.004838	0.497616	0.629114	0.897897	4.30163	10.5408	6.61911
FBgn0261566	-5.24842	0.231817	53.9861	6.15e-05	0.004838	0.803842	2.83101	2.56067	0	0.121625	0.0359734
FBgn0266487	-1.44446	3.57708	80.5526	6.12461e-05	0.004838	20.5022	14.8214	16.5559	7.36631	6.81461	5.05913
FBgn0036659	2.07997	6.7729	79.7753	6.30974e-05	0.00492943	37.6657	31.4315	48.2536	276.975	128.477	133.138
FBgn0004429	2.77768	1.51368	78.6419	6.63174e-05	0.00514551	0.535894	0.65331	0.931152	5.55453	4.98662	4.24487
FBgn0051469	2.0926	2.84016	78.2592	6.69666e-05	0.00516053	2.60292	2.61324	2.42765	17.29	9.32458	8.48973
FBgn0011586	1.46887	4.82008	77.7412	6.83181e-05	0.0052291	18.1821	13.0662	13.7677	40.5105	45.8121	37.8801
FBgn0000566	1.43794	6.9272	77.0949	7.0094e-05	0.0052935	67.5227	58.193	70.8341	189.188	149.923	194.257
FBgn0034785	4.01692	-0.133181	69.9044	6.97391e-05	0.0052935	0.0382782	0.120983	0.133022	0.918795	1.70275	2.26633
FBgn0003357	2.34342	13.2182	76.605	7.14806e-05	0.00534529	2634.6	2343.62	4224.1	20632.7	12937.8	14404.9
FBgn0261584	3.06835	0.746864	77.2053	7.17235e-05	0.00534529	0.229669	0.411344	0.399065	2.83991	2.83792	3.09372
FBgn0263376	-6.08422	1.08688	55.6122	7.24847e-05	0.00536671	1.41629	7.3074	3.02624	0	0.162167	0
FBgn0031547	-1.87805	2.5348	76.1059	7.29742e-05	0.00536787	9.72266	7.11382	10.0431	2.79815	2.67575	1.90659
FBgn0030097	-1.39916	7.16126	75.7957	7.38504e-05	0.00539727	254.55	183.556	180.045	105.62	63.772	70.7957
FBgn0004782	4.43715	1.73875	74.7113	7.73202e-05	0.00561464	0.153113	0.0967867	0.299299	14.9186	3.00008	1.47491
FBgn0063497	2.8505	6.0173	81.2222	7.85702e-05	0.00563319	12.6318	15.6794	16.8272	167.889	69.9749	105.438
FBgn0262361	-3.40653	1.24209	68.9426	7.81134e-05	0.00563319	0.995233	8.08169	3.19252	0.12529	0.24325	0.719469
FBgn0038509	-2.28564	9.12052	73.2545	8.19896e-05	0.00584137	1157.15	921.216	690.35	163.17	163.829	243.36
FBgn0016013	2.48649	1.43724	73.136	8.27609e-05	0.00585947	0.727285	0.701704	0.864641	6.55685	3.68929	3.48942
FBgn0030593	2.08664	3.63561	72.7778	8.36572e-05	0.00588614	6.6604	2.41967	4.82204	32.3666	11.9598	16.1521
FBgn0029912	-1.48534	3.18293	71.463	8.84559e-05	0.00614994	13.5122	14.1551	12.0385	3.71694	5.22987	5.2881
FBgn0036606	-2.19669	3.71423	71.4539	8.84922e-05	0.00614994	28.0437	17.9542	18.3246	4.3601	3.78639	5.75111
FBgn0030479	-1.53453	5.59598	71.2303	8.93279e-05	0.00617016	85.0541	71.2834	58.9951	24.2228	27.9332	22.1956
FBgn0032731	1.89797	7.03226	69.7732	9.51471e-05	0.00639501	50.1827	69.0573	48.0541	152.311	280.873	184.616
FBgn0033177	1.59588	2.89799	69.9513	9.44295e-05	0.00639501	3.17709	3.53271	4.35646	10.2738	11.1084	11.9792
FBgn0039454	1.64217	5.47772	69.8303	9.49101e-05	0.00639501	24.3449	16.0182	22.7467	88.7054	73.4615	41.8731
FBgn0044030	1.18236	5.47287	69.8035	9.50212e-05	0.00639501	25.3784	26.7857	28.899	67.4479	63.4477	54.212
FBgn0050345	2.24712	2.12264	69.7383	9.54058e-05	0.00639501	1.7608	0.846884	1.8623	9.48029	6.28396	5.6838
FBgn0036133	-1.79594	3.24862	69.5051	9.62892e-05	0.00641626	15.6175	13.7437	14.4994	3.96752	3.36496	5.2881
FBgn0011206	-1.88986	3.53409	68.8808	9.89715e-05	0.00649221	18.7563	15.1713	20.2193	3.59165	5.14879	6.07951
FBgn0024920	1.81814	3.04902	68.5003	0.000100661	0.00649221	4.28716	2.61324	4.05716	14.4919	10.5003	13.4541
FBgn0032284	2.33872	9.09498	70.3971	9.83663e-05	0.00649221	170.912	111.764	240.703	1307.24	667.681	782.566
FBgn0033521	-3.15428	4.12137	76.9483	0.000100868	0.00649221	46.5963	30.0529	16.7224	4.02023	3.67271	2.7992
FBgn0034289	1.67602	8.86877	68.4964	0.000100659	0.00649221	248.081	144.745	244.793	1122.02	477.783	567.265
FBgn0038784	1.60419	8.85109	68.5822	0.000100276	0.00649221	294.015	203.155	190.62	742.177	603.868	736.628
FBgn0000721	-1.57802	6.39534	67.7045	0.000104287	0.00656928	146.376	97.4884	134.651	40.1346	48.6094	37.3045
FBgn0029997	-1.3535	3.12656	67.5642	0.000104965	0.00656928	13.5888	11.6628	11.8057	6.26451	4.29742	4.28084
FBgn0031654	1.76213	8.79041	67.6295	0.000104639	0.00656928	286.397	95.0204	207.88	1147.12	428.728	491.289
FBgn0034883	1.51917	3.74622	67.8112	0.000103798	0.00656928	8.19153	5.42006	6.48481	29.1926	13.7842	17.1953
FBgn0040060	1.68255	11.459	67.8544	0.000103588	0.00656928	1579.7	947.687	1355.86	6446.6	2792.63	3767.68
FBgn0038194	-1.7616	7.02959	67.233	0.000106529	0.00663054	214.702	243.661	147.089	57.1323	64.2991	56.4423
FBgn0050489	-2.21404	3.15901	66.8192	0.000108584	0.00672153	13.4236	12.0983	17.7917	4.59397	2.14871	2.9858
FBgn0004465	1.06413	5.14889	66.6109	0.000109584	0.00674654	23.0052	22.3335	23.0793	52.7889	49.3797	41.981
FBgn0266405	2.53471	3.35402	65.9796	0.000112883	0.00691213	3.06225	1.35501	1.99533	41.7216	6.52721	6.58314
FBgn0025814	1.62781	6.50468	65.5871	0.000114864	0.00694331	42.1272	32.4955	52.7713	200.214	113.922	103.064
FBgn0033304	-1.77768	3.41508	65.5113	0.000115287	0.00694331	15.7706	15.6553	17.1598	7.05801	3.60821	4.20889
FBgn0035397	-1.11369	6.89333	65.4038	0.000115844	0.00694331	199.238	133.541	152.676	95.3876	63.9342	68.0258
FBgn0259201	2.88278	11.0494	71.4517	0.000115444	0.00694331	536.277	292.901	703.286	4000.97	2940.24	4242.28
FBgn0003944	-1.88249	2.39851	65.0817	0.000117672	0.00701575	9.79921	7.86392	6.81736	1.96288	2.39196	2.26633
FBgn0036225	3.36234	3.70766	72.9306	0.000120167	0.00701674	1.37801	2.03252	3.0595	35.7077	17.5951	18.4544
FBgn0036843	1.28484	4.48059	64.8014	0.000119144	0.00701674	16.3065	10.5256	12.238	32.7425	32.109	29.75
FBgn0052821	-10.1557	1.34053	143.588	0.000119911	0.00701674	4.52831	3.27708	6.80506	0	0	0
FBgn0263993	-1.32906	4.08008	64.6304	0.000120111	0.00701674	30.0866	21.2931	20.8844	10.4826	8.67591	9.56894
FBgn0003886	-1.41464	3.88951	64.4474	0.000121149	0.00703782	27.8282	16.236	20.3191	9.10442	8.67591	6.29535
FBgn0005659	-1.57656	4.58189	64.3307	0.000121807	0.00703995	34.6035	35.2788	35.7163	17.9583	10.2165	9.38907
FBgn0036817	2.67857	1.87031	64.1933	0.000123018	0.00707387	1.03351	0.846884	0.931152	3.38283	7.41912	8.05805
FBgn0032684	-4.06877	4.85842	83.1623	0.000126935	0.00720055	49.7234	47.4981	65.613	1.33643	5.47312	3.77721
FBgn0032886	-1.25892	4.3953	63.4293	0.000127128	0.00720055	37.4743	23.3498	27.4025	15.8283	12.9733	8.77752
FBgn0033792	6.67141	0.111757	44.5753	0.000126821	0.00720055	0	0.0241967	0	4.71926	0.608125	0.971283
FBgn0034247	5.57681	0.616791	51.9378	0.000128318	0.00720758	0	0.0483934	0.0997663	4.2181	3.56767	1.11518
FBgn0035588	1.63208	5.96203	63.1805	0.000128649	0.00720758	29.0149	26.6163	29.7636	148.469	70.5019	69.4287
FBgn0038009	1.9153	12.0666	62.9952	0.000129798	0.00720758	2022.73	1248.52	1989.41	9781.28	4266.64	6427.77
FBgn0051663	-1.91787	1.7204	63.0319	0.000129793	0.00720758	5.20583	5.56524	4.42297	1.37819	1.37842	1.25907
FBgn0260874	-3.27559	0.371874	62.4121	0.000130527	0.00721271	1.49285	3.12137	1.82905	0.0835268	0.324333	0.251814
FBgn0031149	1.09069	5.39346	62.6334	0.00013208	0.0072542	31.1967	21.0511	28.1674	63.8145	56.3124	51.3701
FBgn0032193	-1.26579	2.92587	62.5622	0.000132558	0.0072542	9.87577	11.2515	10.7415	4.05105	4.50012	4.64057
FBgn0036210	1.49074	2.52857	62.3854	0.000133714	0.00726575	3.40676	2.39547	3.19252	9.43853	8.10833	7.80624
FBgn0085736	2.59882	0.742	62.6598	0.000134052	0.00726575	0.333365	0.489886	0.557228	2.10412	2.85498	3.40874
FBgn0261932	-2.6896	6.66991	67.5665	0.0001359	0.00733083	206.855	150.673	167.042	15.3272	35.1091	35.3619
FBgn0039683	-3.8339	-1.03532	43.066	0.00013721	0.00735633	1.14835	0.43554	0.73162	0.0835268	0.0405417	0.0359734
FBgn0263219	-3.8688	0.808169	62.5243	0.000137671	0.00735633	4.32543	3.09717	1.89556	0.25058	0.121625	0.251814
FBgn0028583	9.04657	9.05496	100.443	0.000141335	0.00738172	2.02874	2.34708	0.498831	1970.81	623.733	591.799
FBgn0033391	1.18736	4.46951	61.1625	0.000141915	0.00738172	13.0911	14.3728	12.6703	36.0836	28.7035	27.6996
FBgn0033904	4.37561	2.09025	64.4586	0.00014102	0.00738172	0.191391	0.120983	0.498831	17.7912	4.3785	2.48217
FBgn0039091	1.75962	5.69007	61.0496	0.000142708	0.00738172	20.5171	18.1717	28.5332	116.395	66.5694	59.3562
FBgn0039690	1.15646	5.45767	61.093	0.000142402	0.00738172	29.7804	21.3173	30.2624	68.7008	55.3394	57.9892
FBgn0261575	-3.46261	2.12506	61.6765	0.000139543	0.00738172	7.80875	3.6053	12.105	0.918795	0.608125	0.611549
FBgn0263258	1.25365	3.67624	61.1397	0.000142083	0.00738172	8.49776	7.16222	6.91713	16.5383	18.9735	18.3105
FBgn0264295	1.50688	4.5616	60.6795	0.000145351	0.00748427	13.5505	7.47677	14.2666	54.0001	25.9061	26.2606
FBgn0053208	-1.71152	4.80451	60.5787	0.000146084	0.00748794	34.8714	52.7151	39.7402	6.97449	18.6897	14.0657
FBgn0032614	-1.89858	3.64171	59.8801	0.000151299	0.00750777	24.3449	19.5509	14.5991	5.88864	6.12179	3.84916
FBgn0036024	1.75625	10.2627	60.1116	0.000149531	0.00750777	478.745	451.316	719.415	2404.86	1718.36	1598.12
FBgn0036958	-1.28785	4.09275	59.8166	0.000151772	0.00750777	25.6081	26.7615	19.92	9.18795	10.5408	9.82075
FBgn0040503	2.15364	4.64006	61.4712	0.000150515	0.00750777	8.03842	7.88812	8.34711	69.9954	33.0009	22.1596
FBgn0042101	2.77809	3.37162	62.3478	0.000151602	0.00750777	1.95219	1.74216	2.82671	33.7448	13.5004	8.20195
FBgn0043470	4.96775	2.6555	70.4009	0.000149169	0.00750777	0.574173	0.0967867	0.232788	26.6868	8.79754	1.36699
FBgn0053774	1.07269	6.97125	59.9595	0.000150677	0.00750777	88.3078	77.9133	73.428	206.645	156.856	149.398
FBgn0054015	-1.18022	3.74179	60.2102	0.000148805	0.00750777	22.3927	15.2439	17.6586	9.27147	8.47321	6.76301
FBgn0288833	1.03109	5.76781	58.8436	0.000159446	0.00785308	40.9194	29.8829	36.4812	77.6381	74.0291	67.666
FBgn0029826	1.36677	4.30578	58.6517	0.000161022	0.00786232	10.0672	11.445	11.6394	26.4362	34.5009	24.2821
FBgn0260632	0.960791	4.73897	58.6628	0.00016093	0.00786232	20.4788	16.2602	17.2263	40.8028	32.2306	32.9157
FBgn0038783	3.18539	6.99138	69.2595	0.000165586	0.00805049	22.3545	13.8163	38.7758	283.156	186.208	218.934
FBgn0086708	1.2503	5.78675	57.9974	0.000166545	0.00806248	34.1824	24.9226	38.3103	88.8307	77.84	66.8746
FBgn0030688	1.55126	6.97548	57.1726	0.000173864	0.00827047	64.5753	44.6671	75.4898	277.1	139.382	153.607
FBgn0036952	1.1577	9.20241	56.9665	0.000175758	0.00827047	452.793	265.728	360.489	1111.32	631.193	712.922
FBgn0050291	-1.641	3.63993	56.9472	0.000175952	0.00827047	21.2061	16.236	18.7893	5.30395	5.14879	7.5904
FBgn0082582	-1.94447	4.80058	57.7768	0.000172684	0.00827047	35.1394	44.0863	52.9759	7.85152	16.1761	10.3963
FBgn0261648	-1.5402	2.43257	57.0098	0.000175436	0.00827047	7.77047	8.7592	7.14992	2.1717	2.63521	3.34553
FBgn0262881	2.86259	7.5048	63.3151	0.000175197	0.00827047	36.7088	21.4866	34.0203	743.012	127.828	126.591
FBgn0263773	-2.34925	8.04271	59.3778	0.000173753	0.00827047	495.281	477.207	347.42	60.1393	125.963	75.5442
FBgn0030928	1.10494	6.49803	56.5798	0.000179386	0.00839702	55.1971	53.3537	62.886	131.095	131.598	107.884
FBgn0004512	2.31201	5.77308	59.2939	0.000184996	0.00859469	12.4404	22.9385	19.3547	114.891	87.2862	70.9756
FBgn0046999	3.45755	4.00479	68.111	0.000185126	0.00859469	2.06702	4.88773	1.56301	28.5244	24.3655	34.6784
FBgn0015372	-1.26036	6.09077	55.8762	0.000186239	0.0086111	105.609	103.852	78.2168	44.5198	36.8929	39.319
FBgn0262850	8.95108	0.141182	117.666	0.000187293	0.00862464	0	0	0	2.19049	1.9119	2.28906
FBgn0038647	1.82471	10.2103	55.5147	0.000189894	0.00864172	700.797	252.42	613.463	2690.48	1360.13	1490.52
FBgn0040393	2.27219	8.60924	57.6187	0.000189791	0.00864172	126.624	89.4067	160.158	1048.18	370.875	547.66
FBgn0040582	5.01769	1.71415	53.5353	0.000190077	0.00864172	0.459338	0	0.0997663	13.8237	4.29742	0.93531
FBgn0263080	-8.99051	0.245511	116.7	0.000190716	0.00864172	2.4498	1.95993	2.12835	0	0	0
FBgn0030305	0.922309	5.60779	55.2732	0.000192388	0.00868275	34.2972	33.9237	32.3908	69.4943	62.2314	59.9318
FBgn0031689	-1.16817	5.0814	55.0434	0.0001948	0.00875673	53.5129	42.3684	43.7641	25.9351	16.5005	20.5768
FBgn0025676	-1.46703	2.42135	54.7825	0.000197663	0.0087809	8.61259	7.3074	7.3162	2.58933	2.95954	2.8419
FBgn0039304	-1.2467	6.41192	54.8798	0.000196541	0.0087809	117.744	102.715	135.682	66.6544	41.9201	45.6863
FBgn0261990	1.22702	6.46583	54.786	0.000197548	0.0087809	68.2883	40.0213	51.4462	134.687	115.26	120.367
FBgn0033821	1.89811	5.90942	55.1086	0.000199299	0.00878467	25.9143	17.3248	30.2957	140.826	59.6773	86.3722
FBgn0086690	-1.2816	4.09395	54.6296	0.000199253	0.00878467	25.1488	26.01	20.8844	7.47565	11.1084	11.2957
FBgn0040729	1.38251	4.62041	54.4647	0.000201053	0.00882764	16.4979	7.86392	14.8984	54.0418	33.4874	20.5768
FBgn0001291	1.16028	5.80222	54.1407	0.000204667	0.00884697	36.5174	29.157	37.4456	81.2298	85.7051	64.4644
FBgn0261989	-0.9739	5.76607	54.1822	0.000204199	0.00884697	93.1308	57.9268	63.4846	49.0302	32.7982	29.7141
FBgn0262531	1.39505	6.87402	54.1578	0.000204474	0.00884697	104.308	14.7842	27.9013	456.014	67.9073	32.7718
FBgn0263355	-1.71277	2.3865	54.0347	0.000205973	0.00884697	8.86025	8.6546	6.10796	2.42879	2.27727	2.49336
FBgn0286204	-3.99191	0.678858	50.062	0.000206179	0.00884697	1.64596	3.96826	2.72695	0	0.24325	0.323761
FBgn0010246	1.2085	5.89158	53.8511	0.00020797	0.00886533	35.7901	28.1891	42.567	97.7681	79.2995	72.3066
FBgn0039453	1.71024	7.34166	53.8335	0.000208172	0.00886533	68.7093	55.2652	95.7091	351.898	196.465	204.941
FBgn0031632	-1.92761	2.18274	53.6056	0.000211022	0.00895301	6.04795	8.42044	6.58458	1.08585	2.59467	1.90659
FBgn0005771	-1.04112	5.40444	53.3734	0.000213572	0.00896868	66.7954	52.5552	51.3796	27.9397	27.8521	27.124
FBgn0028894	0.956161	4.62434	53.2792	0.0002147	0.00896868	19.5219	14.518	16.0624	36.543	29.8792	31.153
FBgn0031182	-1.82483	2.13126	53.2406	0.00021535	0.00896868	7.5408	4.81514	7.78177	2.08817	1.62167	1.94257
FBgn0033569	-1.33258	2.78251	53.4196	0.000213063	0.00896868	10.6796	8.97697	9.54431	3.75871	3.60821	4.20889
FBgn0036847	0.908068	4.28475	53.3319	0.000214068	0.00896868	14.2778	12.6549	13.4352	28.1068	24.4466	23.7065
FBgn0029676	-1.34046	5.63193	52.895	0.000219381	0.0091031	75.9534	78.7337	58.3094	26.2128	32.6896	25.0944
FBgn0003218	-1.00024	3.83868	52.5572	0.000223618	0.00921344	13.9332	23.0836	19.9533	6.34799	10.0543	11.9072
FBgn0037617	-1.13186	3.54757	52.5538	0.000223667	0.00921344	16.3448	17.47	14.0338	6.59862	7.37858	7.80624
FBgn0028331	-0.880756	5.75657	52.3195	0.000226644	0.00926869	78.6999	63.4921	66.8434	44.7704	36.6902	33.4193
FBgn0035589	1.36741	5.1536	52.348	0.000226277	0.00926869	17.4548	22.1884	19.1884	63.7309	46.8662	43.8516
FBgn0010905	-0.978647	5.93984	52.0886	0.000229646	0.00935767	94.0112	76.4373	72.7961	47.2762	41.3119	36.0094
FBgn0050091	1.15686	4.32735	51.9681	0.000231235	0.00938863	14.3543	7.74294	13.3687	44.3945	20.96	19.3897
FBgn0034791	1.32069	4.22534	51.8133	0.0002333	0.00941807	9.72266	10.1384	11.6061	17.9583	28.663	33.815
FBgn0035087	1.24467	4.84694	51.7888	0.000233623	0.00941807	15.3113	15.5101	20.1195	45.3968	35.3118	40.7219
FBgn0001235	-1.41719	7.59631	51.4901	0.000237673	0.00954739	346.073	275.503	223.144	99.5639	115.179	101.121
FBgn0030137	2.2718	3.36628	52.2156	0.000238551	0.00954877	4.63166	1.95993	4.2567	15.6613	18.1221	17.0154
FBgn0050414	1.32118	4.51148	51.0116	0.000244357	0.00974674	15.273	9.19474	13.1359	50.1161	21.6492	27.2319
FBgn0003435	-1.30401	4.21286	50.6739	0.000249225	0.00984178	19.4836	34.1415	25.0413	5.84687	14.3517	11.7993
FBgn0010359	3.17192	12.6692	60.6529	0.000253922	0.00984178	1315.49	585.201	1888.76	17716.2	7454.9	10120.4
FBgn0029608	2.49707	2.82136	50.5152	0.000251823	0.00984178	2.79431	0.895277	2.85997	14.3666	11.5138	9.78478
FBgn0031973	1.48782	4.90884	50.5537	0.000250982	0.00984178	18.6032	13.284	15.098	49.2808	53.515	30.2177
FBgn0033224	1.62183	4.20434	50.5985	0.000250331	0.00984178	6.89007	11.6386	8.77943	31.6567	25.0142	26.3326
FBgn0033875	1.41717	4.78587	50.313	0.000254559	0.00984178	19.1391	14.0341	11.9387	39.1741	44.8391	36.1173
FBgn0036746	-1.17676	4.50291	50.4493	0.000252526	0.00984178	38.0102	27.681	28.3336	14.116	15.4058	12.0151
FBgn0050031	3.17178	12.671	60.6533	0.000253918	0.00984178	1317.21	586.005	1891.23	17738.1	7464.08	10132.8
FBgn0286778	-1.09316	6.98987	50.3883	0.000253433	0.00984178	214.511	142.785	160.125	101.276	66.164	77.307
FBgn0032002	1.07317	5.0387	50.1768	0.000256612	0.00986433	21.4358	21.7044	19.8535	49.9073	47.3932	36.621
FBgn0033244	-1.06248	4.57074	50.1589	0.000256884	0.00986433	31.8857	33.1011	30.9608	16.246	16.8653	13.0224
FBgn0000318	1.13856	7.43294	49.989	0.000259479	0.00988557	111.696	119.314	92.1841	251.959	243.25	218.071
FBgn0041342	1.32042	5.51918	49.9264	0.000260444	0.00988557	26.8713	29.8103	21.1837	78.014	60.2449	58.7446
FBgn0051281	3.01109	0.873418	47.7525	0.000260927	0.00988557	0.0382782	0.7259	0.36581	0.292344	4.05417	5.18018
FBgn0259111	1.19374	6.68826	49.9372	0.000260277	0.00988557	72.6903	40.7956	70.2687	206.854	111.733	116.158
FBgn0027594	-1.24866	4.98414	49.6959	0.000264038	0.0099595	45.8573	36.8999	50.5815	17.0812	21.3249	17.663
FBgn0033659	2.30233	3.40123	50.8403	0.000264858	0.0099595	5.20583	2.2019	3.52508	14.6172	18.6492	18.958
FBgn0035388	-1.64246	4.06778	49.5904	0.000265722	0.0099595	27.5603	22.4545	25.2741	5.42924	8.757	10.6122
FBgn0051118	-1.02805	3.62132	49.5385	0.000266547	0.0099595	15.0023	18.7518	15.5635	7.6009	7.82454	8.56168
FBgn0262563	1.21018	6.07291	49.4917	0.000267275	0.0099595	41.1873	29.9071	47.7215	126.919	84.7726	73.134
FBgn0000241	-1.41248	3.80891	49.0314	0.000274785	0.0100737	14.584	30.1491	15.8296	3.63342	9.97325	9.28115
FBgn0003520	-1.37551	5.44157	49.2425	0.000271298	0.0100737	64.9581	75.784	47.256	24.5986	23.3115	24.2821
FBgn0030520	-0.94747	6.83386	49.0632	0.000274239	0.0100737	166.204	135.405	148.519	80.6451	82.4212	70.7957
FBgn0261618	-0.872361	5.61927	49.1001	0.000273631	0.0100737	70.9677	53.3053	64.2828	45.6056	32.5144	27.8075
FBgn0265137	0.924678	6.94036	49.1737	0.000272421	0.0100737	90.1068	81.688	80.0458	189.522	153.774	141.448
FBgn0040717	1.60106	8.91525	48.6217	0.000281664	0.0102926	226.798	160.303	250.979	1308.24	547.393	402.831
FBgn0034761	-1.12059	4.05101	48.569	0.000282579	0.0102928	24.8808	23.8579	18.9556	11.0673	10.5814	9.60491
FBgn0262743	-1.15106	5.69892	48.4986	0.000283781	0.0103034	88.1164	66.7344	59.7933	32.826	33.2847	30.4335
FBgn0036988	-1.38407	3.11953	48.2316	0.000288482	0.0104407	15.2347	9.4609	12.6703	5.72158	3.72983	4.85641
FBgn0030812	-1.03127	4.30445	47.8538	0.000295215	0.0106261	26.8713	28.4795	23.9439	12.5708	14.2707	11.9072
FBgn0033297	1.12033	4.19769	47.839	0.000295483	0.0106261	11.56	11.566	11.1073	30.5708	20.5952	24.39
FBgn0000659	-1.3803	4.63341	47.584	0.000300175	0.0106536	43.1395	36.295	27.8015	12.7378	15.4058	13.0224
FBgn0003863	1.04448	10.0464	47.4721	0.000302265	0.0106536	670.572	708.684	685.228	1103.8	1635.38	1540.91
FBgn0028468	1.10193	4.17796	47.4974	0.000301791	0.0106536	10.6796	10.2594	13.4685	24.3481	25.5412	23.9943
FBgn0030090	-1.37466	3.00866	47.4444	0.000302831	0.0106536	13.3208	8.85598	12.371	4.51045	4.90554	3.84916
FBgn0031178	3.3095	5.25793	60.3158	0.000299856	0.0106536	4.5551	4.16183	8.5799	131.471	43.5417	37.1606
FBgn0035544	-1.59118	3.10601	47.6722	0.000298585	0.0106536	11.7897	12.1467	13.8343	6.47333	3.68929	3.20164
FBgn0036165	-1.17389	4.84859	47.5582	0.000300656	0.0106536	45.7807	40.1907	33.455	15.8701	19.2978	17.7709
FBgn0023215	-1.12087	5.13002	47.1328	0.000308718	0.0107188	58.6039	45.5624	38.9754	25.5592	22.2574	18.6703
FBgn0033761	1.13803	4.56414	47.0969	0.000309414	0.0107188	13.206	13.3566	17.5589	34.7054	32.8387	29.9659
FBgn0038460	-1.49341	4.75628	47.2184	0.000307078	0.0107188	34.4121	45.0784	39.2414	8.47797	19.9465	14.4254
FBgn0042086	1.56002	6.20147	47.1912	0.000307595	0.0107188	31.1584	34.3948	46.4246	110.988	86.7289	131.555
FBgn0285925	-1.41821	5.1793	47.2543	0.000306388	0.0107188	65.1877	47.7158	44.9281	16.3295	21.7709	20.9725
FBgn0036814	-1.15845	3.82855	46.9825	0.000311655	0.0107308	21.742	20.2042	16.5612	8.60326	9.56783	8.05805
FBgn0054034	-3.46544	-0.266714	44.5876	0.000311365	0.0107308	1.91391	1.01626	1.16394	0.25058	0.121625	0.0359734
FBgn0000489	-1.54433	5.96506	46.8194	0.00031484	0.0107749	99.4467	112.176	66.6439	36.3759	29.9603	29.6421
FBgn0026313	-1.19996	3.583	46.8524	0.000314211	0.0107749	19.6367	16.3086	13.5682	8.72855	7.05425	6.11549
FBgn0010194	-1.55522	1.9464	46.7306	0.000316839	0.0108107	5.93312	6.07337	4.85529	1.7123	2.06762	1.94257
FBgn0259163	-1.63203	3.69995	46.5892	0.000319462	0.0108675	21.8951	19.0428	17.5589	6.30627	8.14887	4.49668
FBgn0039756	2.31622	3.84134	49.1535	0.00032192	0.0109183	3.94265	4.30701	4.85529	36.71	24.2845	11.7273
FBgn0022984	-1.16374	4.88867	46.1999	0.000327414	0.0110338	47.1204	38.0856	37.3791	16.4548	21.1222	17.0874
FBgn0033928	1.48769	3.53044	46.1629	0.000328211	0.0110338	5.85656	5.75881	5.62017	25.7262	12.7301	13.3821
FBgn0035720	-0.905539	5.22592	46.0984	0.000329537	0.0110338	53.7426	46.1673	46.1253	26.0604	27.7305	24.2461
FBgn0036880	-6.06161	-0.75051	38.3792	0.000329599	0.0110338	1.14835	0.411344	1.49649	0.0417634	0	0
FBgn0039428	3.40347	1.3381	46.2908	0.000330195	0.0110338	0.267947	0.241967	0.698364	7.01625	2.75683	3.99305
FBgn0034394	1.35355	5.19602	45.9742	0.000332157	0.0110667	18.0673	21.8012	22.1814	46.9421	67.0559	43.5998
FBgn0034140	-1.13764	8.39073	45.8916	0.000333915	0.0110926	529.693	440.791	413.432	189.689	206.681	233
FBgn0288846	0.8373	4.51418	45.8258	0.000335326	0.0111069	16.9572	15.6794	16.3284	30.8631	29.717	27.2319
FBgn0033128	1.8856	2.72577	45.6147	0.000340001	0.0112108	2.87086	1.81475	3.42531	15.4107	6.72991	9.2092
FBgn0036772	1.10173	3.24838	45.5916	0.000340439	0.0112108	7.92358	4.18603	5.58691	18	12.3247	8.74155
FBgn0032901	-0.927376	4.8947	45.4746	0.00034298	0.0112617	40.2304	35.8111	39.7735	25.1833	20.433	16.5838
FBgn0261931	-1.60361	3.81437	45.3136	0.000346592	0.0113441	20.5171	23.253	18.8891	4.09281	9.60837	7.48248
FBgn0267163	2.34789	1.10765	45.5328	0.000347494	0.0113441	0.191391	1.30662	0.532087	0.501161	4.865	5.18018
FBgn0010621	0.938287	7.332	45.2098	0.000348903	0.0113574	124.902	106.223	98.9017	233.457	210.29	192.638
FBgn0003890	1.17781	4.99575	45.1446	0.000350382	0.0113729	23.12	12.0499	22.2811	63.5221	34.7037	35.5058
FBgn0037974	1.64315	4.31132	44.9021	0.000355962	0.011521	7.69391	12.0983	9.4778	27.5221	38.8794	23.1669
FBgn0261243	-1.14566	5.61134	44.8564	0.000357017	0.0115222	55.0057	93.8347	54.4391	23.0952	33.2847	33.0596
FBgn0031623	-1.53242	2.43675	44.6083	0.000363656	0.0116733	2.9857	12.4371	7.44922	0.542924	3.20279	5.18018
FBgn0039473	-1.63054	1.94104	44.5877	0.000363762	0.0116733	6.73696	3.84727	5.91947	3.54989	1.4595	1.0792
FBgn0032891	-4.99264	-0.803573	28.2149	0.000368403	0.0117557	0.956954	1.01626	0.831386	0.0835268	0	0
FBgn0037163	-1.16832	3.02346	44.3985	0.000367943	0.0117557	11.2155	11.8564	10.2427	5.72158	4.70283	4.53265
FBgn0033134	0.874217	6.66525	44.227	0.000372086	0.0118306	90.2982	55.0716	67.8078	168.348	114.409	112.741
FBgn0050008	1.9174	1.57348	44.218	0.000372839	0.0118306	1.14835	1.01626	1.33022	6.64038	4.54067	2.94982
FBgn0031365	2.08134	1.95455	44.0687	0.000376926	0.0119269	0.880398	1.57278	1.46324	1.92112	6.3245	10.7561
FBgn0034859	1.03886	4.10078	43.9558	0.000378837	0.0119539	12.4787	9.4609	11.7059	21.8005	23.879	23.3108
FBgn0038419	2.19826	0.691775	44.029	0.000379914	0.0119546	0.650729	0.338753	0.665109	3.54989	2.27033	1.97854
FBgn0263199	-0.921699	5.4499	43.8509	0.000381488	0.0119709	54.623	57.1042	59.3942	24.9327	29.7981	35.9015
FBgn0004885	-1.3006	4.95922	43.758	0.000383858	0.012012	42.5271	56.5234	33.5215	13.6149	21.0006	18.8861
FBgn0004369	-1.37946	4.00283	43.6016	0.000387915	0.0120334	24.4598	25.7453	18.9223	8.1021	10.8651	7.55446
FBgn0020304	-1.68677	6.63272	43.6194	0.000387642	0.0120334	176.807	159.432	117.624	41.0534	61.8666	38.0599
FBgn0033889	0.928187	5.27201	43.6323	0.000387096	0.0120334	26.5651	25.0435	26.8039	64.0233	47.1499	41.945
FBgn0040322	1.06692	3.91881	43.5671	0.00038879	0.0120334	10.1437	8.27526	10.5752	24.5151	16.8248	20.1092
FBgn0040694	1.57952	2.25377	43.46	0.000392637	0.0121193	0.574173	4.11344	2.19486	1.2529	7.90562	12.159
FBgn0031251	-1.4682	4.28069	43.3218	0.000395262	0.012142	25.4933	34.8674	25.1744	8.47797	13.5004	8.52571
FBgn0085334	1.07392	9.33696	43.3117	0.000395515	0.012142	434.151	386.421	422.81	1012.68	705.668	918.186
FBgn0003495	1.23956	4.61287	42.6255	0.000414355	0.0121701	19.1391	12.3887	11.3734	44.1021	35.5956	23.9583
FBgn0015277	-1.5891	2.17331	42.6884	0.000412792	0.0121701	6.62212	6.82346	6.45155	1.87935	1.82437	2.91385
FBgn0020309	-0.991302	6.75174	42.8048	0.00040932	0.0121701	155.563	152.463	121.615	74.13	72.8128	69.5007
FBgn0030433	0.831009	5.21434	42.6077	0.000414858	0.0121701	28.5938	22.6723	28.2671	54.6683	46.9067	41.3335
FBgn0035665	1.93712	12.2159	43.9426	0.000412135	0.0121701	1874.9	1297.67	2467.19	11606.8	4620.82	6675.16
FBgn0035677	-2.48338	0.334369	43.5849	0.000397513	0.0121701	2.33497	1.79055	1.8623	0.292344	0.364875	0.395708
FBgn0035917	-1.02099	10.0753	42.9845	0.000404356	0.0121701	1585.83	1476.51	1273.42	659.695	694.803	782.602
FBgn0037350	1.09799	3.69948	43.0243	0.000403287	0.0121701	8.95709	8.58634	6.94553	20.7388	16.7288	15.6855
FBgn0037655	-1.08145	3.1472	42.9151	0.000406308	0.0121701	10.4499	12.9936	12.2713	4.34339	5.47312	7.08677
FBgn0037718	0.949283	6.5545	42.7344	0.000411288	0.0121701	77.5516	55.241	57.4321	157.74	102.53	113.172
FBgn0038172	-1.33032	4.47848	42.9918	0.000404159	0.0121701	37.015	27.7536	29.9631	17.123	8.67591	12.7346
FBgn0040817	1.32943	6.39488	42.9145	0.000406282	0.0121701	46.0486	54.1038	40.8044	154.023	113.152	96.4808
FBgn0050025	10.3325	8.95128	77.9528	0.000415683	0.0121701	0.24655	1.64187	0.359258	1576.4	576.151	815.083
FBgn0262005	-5.85628	5.44133	65.1913	0.000404969	0.0121701	125.782	91.5844	38.144	0.668214	2.35142	1.54686
FBgn0262036	-2.16695	6.63666	45.7516	0.000415218	0.0121701	233.267	86.0918	172.895	34.6636	31.5009	38.1318
FBgn0262570	-1.83038	2.93186	42.6797	0.000412926	0.0121701	13.4356	12.8242	8.77943	4.6775	2.35142	3.16566
FBgn0262613	1.48658	4.51021	42.779	0.000410062	0.0121701	13.8567	3.89567	11.7392	75.8423	19.0546	12.195
FBgn0262617	-1.04162	4.70101	42.5757	0.000415767	0.0121701	41.7615	33.0769	29.8301	18.2924	15.2437	17.3752
FBgn0285963	0.843568	3.97127	42.3773	0.000421459	0.0123049	13.8184	8.13008	10.941	28.2321	17.2707	15.4326
FBgn0261801	-1.53818	2.64678	42.3036	0.000423704	0.0123386	10.5648	9.94483	7.05015	2.92344	3.60821	2.94982
FBgn0027073	2.8912	2.92217	45.3846	0.000425003	0.0123447	1.68424	0.750097	2.85997	18.5847	10.0138	11.4036
FBgn0050271	-1.81702	2.05391	42.2665	0.000427502	0.0123855	2.1053	9.82283	6.28528	0.292344	2.10817	3.59734
FBgn0035916	-1.1569	3.44414	42.0983	0.000429659	0.0124163	13.5888	15.1229	15.9959	6.93272	7.50021	5.64783
FBgn0039494	1.49912	6.74291	41.9534	0.000433955	0.0125085	58.757	53.2085	48.7192	237.801	104.395	139.505
FBgn0000119	-2.25297	1.88971	41.8767	0.000436957	0.0125313	6.73696	3.87147	7.38271	0.960558	1.33787	1.43894
FBgn0000520	-1.69368	2.12657	41.8848	0.000436304	0.0125313	5.81828	7.37999	6.31853	2.58933	1.62167	1.90659
FBgn0015522	0.908304	4.14532	41.6849	0.000442126	0.0126475	12.1342	11.324	13.1359	25.5174	23.6358	20.1092
FBgn0033451	0.895832	4.64118	41.6262	0.000443937	0.0126559	20.1343	14.881	16.794	39.8423	27.0413	30.7213
FBgn0058002	0.850813	8.85247	41.603	0.000444656	0.0126559	349.529	301.485	330.002	691.962	590.229	509.86
FBgn0019952	-0.954666	6.72626	41.4911	0.000448145	0.0126598	153.189	123.137	142.5	66.8214	73.0966	76.0479
FBgn0028953	-1.2025	5.22813	41.5286	0.000446975	0.0126598	58.757	49.4338	48.2536	20.7146	27.8116	19.4257
FBgn0265356	-1.4901	5.59305	41.5207	0.00044722	0.0126598	58.9101	71.5254	82.2075	16.6636	35.1497	24.6058
FBgn0037562	-2.84081	1.40426	41.569	0.000449768	0.012674	6.39246	4.47639	2.42765	1.16937	0.445958	0.431681
FBgn0052333	-1.63885	2.17958	41.3782	0.000451998	0.0127053	5.4355	8.13008	6.45155	1.12761	3.00008	2.44619
FBgn0027563	-3.17424	0.813076	41.653	0.000454444	0.0127424	2.75603	4.11344	2.02858	0.501161	0.283792	0.215841
FBgn0003086	3.90376	5.59398	56.7366	0.000460205	0.0128721	13.0146	1.62118	6.7176	127.295	69.0019	72.0188
FBgn0052495	1.41288	6.97128	41.0545	0.000462108	0.0128935	56.7283	64.7019	81.0102	231.996	144.247	173.896
FBgn0039356	-1.17949	4.06667	40.9381	0.000465942	0.0129303	24.1535	23.8579	21.217	11.9861	7.94616	10.864
FBgn0051809	-2.68062	0.439264	41.2582	0.000466853	0.0129303	2.25841	1.42751	2.92648	0.365597	0.337631	0.315847
FBgn0286785	0.867812	4.99228	40.9173	0.000466611	0.0129303	21.8186	23.3498	21.9818	46.2738	40.0957	37.1246
FBgn0031589	-2.24226	3.51959	42.9275	0.000468326	0.0129395	25.1105	20.7366	10.4422	4.25987	4.45958	3.23761
FBgn0033582	0.881417	4.61228	40.7444	0.000472368	0.0129564	19.7133	13.9131	17.8914	34.413	30.3657	30.1457
FBgn0038643	1.32214	10.5888	40.7613	0.000471802	0.0129564	990.831	524.003	1075.38	3092.24	1811.2	1746.87
FBgn0286939	0.961202	5.87355	40.8118	0.000470113	0.0129564	43.4075	41.957	33.9205	74.0047	76.0967	82.0554
FBgn0034253	-1.04558	5.45394	40.5231	0.000479873	0.0130564	69.7046	42.6829	64.2162	35.2483	23.3925	27.3038
FBgn0038017	1.41671	3.84789	40.5022	0.000480624	0.0130564	8.38292	5.20229	8.84595	32.826	13.6625	17.2313
FBgn0039789	1.04825	4.386	40.5543	0.000478807	0.0130564	13.3208	11.5902	14.5659	39.4246	24.6088	21.656
FBgn0085466	0.902056	4.35228	40.5337	0.000479512	0.0130564	19.8664	9.4367	11.5396	43.768	20.0276	17.663
FBgn0011554	1.0364	5.69158	40.3617	0.000485446	0.0130792	34.3355	26.0356	38.7426	94.6358	58.8259	57.2337
FBgn0034329	2.8038	3.94833	47.7461	0.000484462	0.0130792	4.78477	2.2019	3.25903	45.9397	28.663	7.66234
FBgn0034570	-0.890003	3.59306	40.3642	0.000485387	0.0130792	16.0003	14.76	15.8296	9.52205	7.86508	7.95013
FBgn0037341	1.13137	2.73805	40.3459	0.000486081	0.0130792	4.40199	3.36334	4.45623	11.8608	8.10833	7.55442
FBgn0052823	1.78187	1.59345	40.3126	0.00048796	0.0130986	0.869757	2.24487	1.05253	2.93647	5.25258	5.40318
FBgn0037679	-1.14117	2.78198	40.2388	0.000489823	0.0131175	8.99537	8.88018	10.1762	4.13458	4.62175	3.95708
FBgn0026401	-0.842071	5.5802	40.1084	0.000494363	0.0132079	73.3027	48.8289	61.323	40.4687	34.7037	27.9873
FBgn0020378	-1.16201	3.62255	40.0678	0.00049584	0.0132092	16.919	20.0348	13.8343	7.22507	8.18941	7.15872
FBgn0032085	1.64949	1.28938	40.0678	0.000496744	0.0132092	1.41629	0.7259	1.09743	6.26451	2.59467	2.33827
FBgn0034654	0.81206	7.12579	39.9573	0.000499782	0.0132589	108.825	93.8347	100.199	197.75	164.113	172.924
FBgn0036300	0.776547	5.56718	39.8543	0.00050352	0.0133268	38.3547	31.3347	33.6878	74.7147	54.7312	51.3341
FBgn0039205	0.939576	4.20308	39.6312	0.000511747	0.013513	12.938	11.3966	13.4019	21.5917	24.4466	26.4045
FBgn0034629	1.18622	2.64148	39.452	0.000518611	0.0135991	5.39722	2.10511	2.82671	16.5801	6.04071	4.28084
FBgn0035076	1.28411	3.38565	39.4808	0.00051743	0.0135991	5.81828	5.20229	6.45155	21.5499	11.149	12.2669
FBgn0051715	0.775923	5.93062	39.4576	0.000518269	0.0135991	48.4219	43.2879	42.7665	82.8168	73.3399	75.0046
FBgn0038214	1.34217	4.86965	39.3987	0.000520507	0.0136173	24.9957	10.1868	15.3308	53.3736	32.3522	38.9233
FBgn0002306	0.851994	6.62743	39.3443	0.000522584	0.0136402	79.3889	65.5246	65.746	137.61	133.139	111.482
FBgn0031426	1.32059	1.86888	39.272	0.000525639	0.0136884	2.29669	1.76636	2.06184	6.09746	4.94608	4.46071
FBgn0003175	-0.856932	4.89226	39.1761	0.000529076	0.0137463	42.1826	35.7143	36.6143	20.0046	22.2574	20.9365
FBgn0037235	-1.15399	6.3918	39.1037	0.000531902	0.0137881	104.767	142.01	100.764	36.7935	66.691	52.2334
FBgn0034128	0.999361	4.35089	38.9417	0.000538301	0.0137961	14.8902	13.7679	12.0052	23.1787	29.8792	28.383
FBgn0035043	0.968144	4.79795	38.972	0.000537097	0.0137961	18.6415	15.8004	20.4521	49.782	33.1631	28.7788
FBgn0039297	1.3027	4.44665	39.0463	0.000534158	0.0137961	11.6366	9.84805	13.934	48.8632	24.0007	22.3035
FBgn0262965	2.90811	6.31218	48.0719	0.000536209	0.0137961	47.8477	3.89567	12.3378	280.399	64.9883	67.1984
FBgn0263234	1.16092	6.46704	39.0209	0.000535161	0.0137961	59.7522	36.3676	60.2256	194.116	85.8672	94.2144
FBgn0010388	2.58427	7.01642	45.2353	0.000549196	0.013898	33.991	16.6957	37.2793	483.578	83.3942	121.734
FBgn0026872	0.92347	3.84238	38.5371	0.000554724	0.013898	10.1437	8.29946	10.7415	23.2622	17.9194	15.3966
FBgn0031228	0.915022	7.89249	38.7539	0.000545841	0.013898	169.304	137.945	180.278	387.439	278.724	271.707
FBgn0032719	-2.54845	0.737665	38.7901	0.000551973	0.013898	3.02398	2.83101	2.19486	0.542924	0.608125	0.251814
FBgn0033313	-1.03265	5.94994	38.7131	0.000547498	0.013898	79.1593	91.0037	78.7821	32.5337	50.2311	38.6715
FBgn0034614	1.21914	3.739	38.5415	0.000554568	0.013898	8.57431	5.75881	9.64408	20.2135	19.4195	16.224
FBgn0034822	1.24064	3.11479	38.5414	0.000554714	0.013898	1.64596	10.3562	4.19018	3.50812	11.5544	20.253
FBgn0045980	2.96781	-0.301544	38.9216	0.000556927	0.013898	0.153113	0.14518	0.199533	1.79583	0.973	1.33102
FBgn0052647	-1.83268	1.38642	38.5189	0.000557	0.013898	5.81828	2.78262	3.22578	1.58701	1.17571	0.647522
FBgn0087008	-0.917165	4.97214	38.7133	0.00054749	0.013898	45.9338	38.7873	38.011	22.0511	24.0412	19.03
FBgn0266019	-1.0085	7.35534	38.5306	0.000554992	0.013898	260.56	209.229	185.199	117.522	114.571	94.9339
FBgn0267050	2.57378	3.14188	41.2228	0.000556239	0.013898	0.502937	4.69919	3.21234	5.39458	16.4243	22.3905
FBgn0034330	2.34148	2.36575	38.4256	0.000559865	0.013922	3.10053	0.65331	1.49649	12.7796	9.32458	3.41748
FBgn0261682	1.80082	3.06145	38.4024	0.00056042	0.013922	3.55987	3.77468	2.89322	21.2158	9.2435	9.17323
FBgn0267964	-2.94112	-0.152955	38.0682	0.000565233	0.0140109	2.40027	0.841923	1.14422	0.249578	0.205749	0.110043
FBgn0250815	1.7529	12.2939	38.9971	0.000567502	0.0140364	2165.59	1485.29	2797.58	12724.1	4747.87	6207.36
FBgn0033945	0.957469	4.34223	38.1945	0.000569142	0.0140463	15.2347	12.3645	12.3045	38.2553	22.4601	20.7927
FBgn0036522	-0.953453	3.20328	38.158	0.000570746	0.0140552	14.5457	9.50929	12.0052	7.47565	5.95962	5.32407
FBgn0262683	4.571	3.97477	52.8218	0.000574929	0.0141275	2.75603	0.241967	0.36581	69.8284	18.1627	2.94982
FBgn0029114	-1.01242	4.93081	37.8718	0.000583172	0.0142991	39.2351	46.385	36.4812	15.9954	24.5277	19.8573
FBgn0036617	-8.82148	0.0997928	70.0157	0.000589272	0.0143246	2.37325	2.22609	1.23045	0	0	0
FBgn0038790	2.69962	1.33492	37.7974	0.000589255	0.0143246	0.612451	0.7259	0.498831	6.8492	2.22979	3.99305
FBgn0051865	-1.83473	2.44055	37.7637	0.000588222	0.0143246	8.39532	6.81185	9.83386	1.98873	3.20518	1.81637
FBgn0054029	1.89336	1.05123	37.9696	0.000588723	0.0143246	0.229669	1.81475	0.498831	0.501161	2.95954	6.00756
FBgn0032946	-1.69887	2.49721	37.5583	0.000597491	0.0144933	11.1772	7.16222	6.95039	3.59165	3.04062	1.47491
FBgn0027783	-1.21476	3.89548	37.4699	0.000601317	0.0145293	22.1631	19.5751	20.3191	9.18795	6.85154	10.6841
FBgn0038416	0.836259	4.23945	37.4644	0.00060154	0.0145293	13.7036	12.5581	13.9008	29.1508	21.6087	22.0877
FBgn0039154	1.32448	7.60748	37.3797	0.000605451	0.0145617	105.954	88.5356	124.442	421.936	197.397	231.597
FBgn0063495	-2.35993	2.34781	37.3976	0.000605233	0.0145617	7.34941	5.75881	11.6727	2.54757	1.86492	0.827389
FBgn0030160	1.09963	7.50412	37.2108	0.000613354	0.0146944	119.237	94.609	132.523	222.014	252.777	267.75
FBgn0035094	1.55786	4.71925	37.4944	0.000613565	0.0146944	15.5027	7.40418	17.3926	46.6915	35.9199	34.8942
FBgn0013278	3.80245	6.31245	50.7715	0.000624871	0.0147975	5.26555	7.44701	18.5469	90.477	171.051	183.855
FBgn0028532	3.53138	4.33133	48.7352	0.000620747	0.0147975	2.1053	1.37921	4.52274	70.6637	20.5952	21.4042
FBgn0035607	2.58232	1.28162	36.9498	0.00062928	0.0147975	0.574173	0.314557	0.964408	6.93272	3.60821	2.01451
FBgn0035762	1.0144	4.42137	37.039	0.000621531	0.0147975	14.1629	14.4696	13.2024	36.3342	23.6763	26.4045
FBgn0038183	0.993387	4.41249	36.9226	0.000627149	0.0147975	17.2635	11.5418	13.9673	28.2738	30.5279	25.9009
FBgn0039296	1.1594	2.51709	36.9639	0.000625273	0.0147975	3.78954	2.71003	3.85763	10.1903	6.93262	6.58314
FBgn0053319	3.70538	1.80056	38.5774	0.00063093	0.0147975	0	0.846884	0.631853	1.12761	7.74346	10.2524
FBgn0262029	-1.03186	3.48334	36.8558	0.00063044	0.0147975	14.6605	14.9535	15.0647	5.76335	8.63537	7.51845
FBgn0264495	-0.925615	4.91835	36.9471	0.00062596	0.0147975	44.2879	37.9888	36.2817	19.1694	23.1898	20.0372
FBgn0288447	1.90303	5.50074	39.3805	0.000630852	0.0147975	23.0787	16.2602	15.7963	94.4446	86.9124	34.9827
FBgn0025624	0.910657	4.99291	36.7034	0.000637914	0.014808	23.12	17.0829	25.0413	52.7054	39.3254	33.4913
FBgn0032843	-4.63159	-1.08812	24.6836	0.000634478	0.014808	0.689007	0.846884	0.665109	0	0	0.0719469
FBgn0039723	-1.82923	0.892025	36.8278	0.000635405	0.014808	2.06702	3.24235	2.89322	0.417634	0.851375	1.0792
FBgn0040733	1.21585	6.23276	36.7222	0.000636981	0.014808	57.6852	37.2145	41.4695	95.5546	102.206	116.806
FBgn0261564	-0.830134	5.30071	36.7543	0.000635392	0.014808	42.106	62.3548	47.2892	21.717	32.5955	29.8939
FBgn0030509	3.50162	0.219208	36.6661	0.000650632	0.0150723	0.0765564	0.0967867	0.266043	3.96752	1.41896	0.971283
FBgn0031695	-1.17175	3.19445	36.2804	0.00065945	0.0151937	14.8519	8.51723	13.668	9.02089	3.97308	4.46071
FBgn0032162	0.814154	5.22398	36.296	0.000658567	0.0151937	26.9861	23.9305	29.5308	56.4223	44.7174	42.3407
FBgn0036220	-4.08269	-1.50453	24.2508	0.000660164	0.0151937	0.497616	0.532327	0.498831	0	0.0405417	0.0359734
FBgn0261269	0.850521	4.00288	36.2447	0.000661236	0.0151937	12.938	9.63028	11.4731	24.1392	17.8383	19.8573
FBgn0067102	0.951484	3.80938	36.2053	0.000663301	0.0152103	8.49776	10.9611	9.24501	17.7494	20.2708	17.0514
FBgn0039688	-1.4289	4.30621	36.1596	0.000665685	0.0152341	25.3019	35.1336	25.906	7.6427	15.0004	9.13725
FBgn0040260	-1.42528	4.01531	36.0921	0.000669265	0.0152558	26.2971	12.8726	28.4999	16.8306	7.50021	4.6046
FBgn0263621	1.28023	3.64915	36.0912	0.000669326	0.0152558	7.00491	5.73461	8.91246	21.7587	13.9869	17.591
FBgn0030310	1.82647	6.02313	37.5554	0.000681371	0.0154991	25.1105	21.9464	24.742	200.548	63.9747	53.7084
FBgn0027608	-1.72876	4.53315	37.011	0.000685685	0.0155349	28.4407	49.5306	28.0345	5.34571	16.4599	10.4683
FBgn0034093	0.77554	4.72999	35.8056	0.000684603	0.0155349	18.5266	21.2931	18.8558	33.8283	33.8523	32.52
FBgn0028872	-2.19703	1.36687	35.6895	0.00069333	0.0155526	5.35894	3.55691	3.32554	1.08585	1.17571	0.467655
FBgn0035850	-0.776397	5.18128	35.6491	0.000693194	0.0155526	45.2065	43.8444	48.1206	24.2228	28.4197	27.4118
FBgn0036806	1.04477	4.43751	35.664	0.000692371	0.0155526	17.9525	11.8806	12.7036	28.8167	31.3792	26.9801
FBgn0051644	-1.4446	2.18067	35.8117	0.000690467	0.0155526	1.07179	13.163	4.85529	0.208817	2.67575	4.46071
FBgn0053196	-0.91499	5.22494	35.7274	0.000688879	0.0155526	51.331	39.0776	55.8359	27.4803	26.1088	24.1022
FBgn0034346	-1.21227	3.15141	35.5909	0.000696476	0.0155923	13.1677	11.687	12.0385	5.09513	4.33796	6.47522
FBgn0028381	0.793121	6.21034	35.5353	0.000699528	0.0155989	53.7808	49.6758	57.6317	109.838	90.2863	82.7389
FBgn0263102	-0.87707	5.33398	35.5463	0.00069891	0.0155989	52.5942	58.6527	45.2274	28.5244	29.3116	27.1959
FBgn0030575	1.69669	4.48741	36.2566	0.000715364	0.0157966	10.9093	9.92064	7.682	60.181	22.906	22.7712
FBgn0031294	-1.32079	5.17786	35.321	0.000711666	0.0157966	61.1303	56.6686	36.2817	24.4316	20.6762	17.4831
FBgn0032336	1.33884	2.14059	35.2656	0.000715091	0.0157966	2.75603	1.74216	2.79346	8.4362	5.02717	5.43199
FBgn0051789	0.861554	7.67753	35.3283	0.000711246	0.0157966	161.84	113.894	157.83	308.799	259.223	226.453
FBgn0286213	0.7926	11.2356	35.2676	0.000714732	0.0157966	1874.41	1537.94	1849.5	3515.68	2967.49	2722.04
FBgn0015838	-1.1995	4.60422	35.1145	0.000723618	0.0159478	37.8954	37.1903	26.2385	13.406	17.2302	13.4541
FBgn0264273	-2.03437	3.4517	36.4116	0.000730132	0.0160289	19.0625	18.6556	14.2666	2.38051	6.60829	4.10097
FBgn0264989	1.36876	3.07129	35.0068	0.000730056	0.0160289	5.39722	3.89567	3.52508	20.7146	9.36512	7.30261
FBgn0034958	-0.960814	5.23267	34.9581	0.000732849	0.0160575	48.9578	55.7733	43.6976	28.3156	26.1494	22.1956
FBgn0032635	-1.01419	3.6681	34.9252	0.00073485	0.0160702	19.2922	15.4375	15.9626	7.35036	8.71646	9.02933
FBgn0010041	2.86462	-0.149692	35.1201	0.000737791	0.0160725	0.306225	0.0483934	0.232788	2.75638	1.13517	0.719469
FBgn0264832	4.79881	3.70761	48.6735	0.000736555	0.0160725	0.574173	0.0967867	1.06417	59.6799	12.3652	4.56863
FBgn0034901	-4.92419	6.79126	50.2417	0.000743338	0.0161332	318.666	82.8494	242.798	7.1833	10.3381	2.23035
FBgn0082831	-0.86243	3.40472	34.7827	0.000743426	0.0161332	14.0481	13.5743	13.0694	7.1833	7.33804	7.84221
FBgn0031564	1.17242	3.57298	34.6966	0.000748659	0.0162157	8.68915	6.29114	6.85062	18.7935	12.5274	17.9507
FBgn0250834	-2.96558	-0.00397735	28.9205	0.000751181	0.0162393	0.267947	3.26655	1.03092	0	0.121625	0.539602
FBgn0015229	-1.21982	4.52284	34.6077	0.000754094	0.0162425	40.728	29.8103	25.7064	12.1949	14.7572	14.2455
FBgn0037290	1.23158	3.5271	34.607	0.000754196	0.0162425	3.90437	10.211	6.45155	6.55685	22.7439	18.922
FBgn0001149	1.13197	10.0838	34.5169	0.000759725	0.0163305	664.509	641.115	665.674	2138.33	1136.14	1265.62
FBgn0032330	-1.01808	4.21526	34.4113	0.000766346	0.0164416	28.6704	23.2288	22.4142	11.3179	14.149	11.1877
FBgn0035122	0.950714	4.83513	34.3546	0.000769931	0.0164873	17.0721	20.8091	20.186	43.3504	33.6496	35.8655
FBgn0000479	-0.896883	5.53584	34.3152	0.000772435	0.0165097	72.1544	53.8134	53.8073	39.0488	34.2982	24.7857
FBgn0052767	-0.912065	5.22208	34.2813	0.000774601	0.0165248	63.2355	35.3271	47.4555	30.5708	26.7575	20.1811
FBgn0027088	0.797725	4.52132	34.2253	0.000778195	0.0165703	18.297	14.3728	17.2596	32.7425	30.4468	24.354
FBgn0010294	4.94094	5.1259	49.4394	0.000788645	0.0166941	1.26559	0.701704	3.7577	115.668	55.6671	32.362
FBgn0032140	0.963038	5.20886	34.0451	0.000789905	0.0166941	26.3737	26.0356	22.7467	43.6427	58.1773	44.6071
FBgn0037174	1.76753	1.54066	34.0953	0.000787449	0.0166941	1.18662	0.919474	1.69603	5.97216	3.64875	3.77721
FBgn0061198	0.737529	6.3597	34.0478	0.000789724	0.0166941	59.8288	63.5889	61.4228	94.0094	111.044	102.488
FBgn0039528	-0.844791	4.79094	34.0112	0.000792133	0.01671	38.4696	36.8515	31.0606	19.1276	21.0006	19.1019
FBgn0000422	1.30701	8.37297	33.9463	0.000796422	0.0167693	180.061	257.525	136.78	331.1	570.827	512.514
FBgn0011481	-0.949196	5.64106	33.8906	0.000800126	0.0167925	79.2358	60.3949	57.4654	32.5754	36.3253	32.9517
FBgn0026602	-0.913947	3.91849	33.8633	0.000801974	0.0167925	19.8664	18.3169	20.7514	10.942	8.95971	11.4036
FBgn0034365	0.88669	5.32418	33.8721	0.000801358	0.0167925	28.7469	23.0836	31.5594	64.065	44.1904	48.4203
FBgn0021800	-0.97907	2.99263	33.8189	0.000805001	0.0168248	10.7179	10.0174	10.5087	6.05569	5.51367	4.46071
FBgn0013953	0.938039	3.44268	33.7005	0.000812978	0.0169352	7.27285	8.15428	6.85062	14.116	15.4869	13.0224
FBgn0026577	-0.728911	4.39888	33.6957	0.00081327	0.0169352	26.9096	25.1887	26.4381	16.7889	16.1761	14.6052
FBgn0033205	1.39329	2.09122	33.6461	0.000816934	0.0169802	2.18186	2.03252	2.62718	7.47565	6.40558	4.56863
FBgn0003301	-2.02074	1.39395	33.5631	0.000824811	0.0171126	4.32543	3.04878	4.58925	1.79583	1.05408	0.467655
FBgn0014037	-1.28154	5.87222	33.4864	0.000827695	0.017141	89.3795	101.118	58.4298	32.7843	31.663	37.5203
FBgn0004108	-1.19722	3.65857	33.4561	0.000829858	0.0171544	21.2061	15.8004	15.4305	6.3898	8.757	7.69832
FBgn0086906	-1.32818	7.26353	33.4082	0.00083317	0.0171915	249.918	125.702	275.621	128.381	85.7051	56.1545
FBgn0260764	3.99551	2.88401	41.2879	0.000840205	0.0173052	0.42106	0.29036	1.29696	27.6056	9.40566	5.18018
FBgn0010383	1.00114	3.66152	33.2665	0.00084326	0.0173152	5.35894	13.2598	7.44922	10.6079	18.7302	20.1092
FBgn0035523	-0.745293	4.28138	33.2377	0.000845276	0.0173152	27.1392	22.1642	23.4118	15.6195	13.7436	14.1376
FBgn0036831	2.77432	5.9194	41.1024	0.000845129	0.0173152	11.56	7.08963	17.2596	213.453	80.1103	33.5632
FBgn0029514	0.94541	3.22296	33.181	0.000849403	0.017337	5.51206	6.70248	6.85062	9.8144	13.9869	12.8065
FBgn0039633	-1.04653	2.85469	33.1951	0.000848433	0.017337	10.3351	9.4367	9.14524	4.25987	5.27042	4.46071
FBgn0033760	0.957305	5.13298	33.0786	0.000856776	0.0174247	20.2109	29.6167	22.4142	43.768	51.4068	42.7724
FBgn0038727	3.25647	-0.0407541	33.0296	0.000856161	0.0174247	0.153113	0.0967867	0.166277	3.63342	0.608125	0.971283
FBgn0000411	-0.904722	3.02133	33.0502	0.000858908	0.0174368	10.4499	10.7191	10.2759	5.42924	5.87854	5.46796
FBgn0000557	-1.27643	5.04716	32.9106	0.000869149	0.0175305	57.8	45.9011	36.2484	15.7448	21.8925	20.289
FBgn0020416	1.45365	6.71665	32.8758	0.000871734	0.0175305	52.1732	62.3064	46.4578	228.78	124.949	116.122
FBgn0029148	0.72415	5.23926	32.9619	0.000865343	0.0175305	29.2828	26.3744	28.8325	56.13	45.0012	40.686
FBgn0038291	1.08957	4.18687	32.8841	0.000871122	0.0175305	15.6941	6.94445	9.81035	45.6056	14.2301	16.7636
FBgn0038299	0.707226	5.45268	32.8614	0.00087281	0.0175305	38.4696	27.681	31.4596	73.4618	49.0149	42.3767
FBgn0085478	-0.857405	3.54536	32.8658	0.000872534	0.0175305	16.3065	14.4696	13.8343	9.73087	8.18941	7.05079
FBgn0034863	1.49447	2.07135	32.7907	0.000879574	0.0176148	0.612451	4.4038	1.8623	1.75406	5.63529	10.5042
FBgn0036367	0.924695	4.77266	32.7642	0.000880118	0.0176148	22.8138	13.042	19.8535	49.4896	27.1224	31.4048
FBgn0038878	1.7362	1.48092	32.7513	0.000882037	0.0176221	1.03351	1.08885	1.62952	4.88632	4.45958	3.3815
FBgn0000108	-1.80642	3.30295	33.0563	0.000888942	0.0177288	22.431	10.8401	12.7368	3.84223	5.55421	3.34553
FBgn0029801	-1.32572	4.71874	32.5081	0.000899741	0.0178812	41.149	41.4489	29.3313	17.7912	17.0275	10.7201
FBgn0054003	1.04389	7.86577	32.5245	0.000898465	0.0178812	169.496	118.031	155.236	463.741	220.222	272.535
FBgn0039562	0.960036	9.13474	32.4752	0.000902306	0.0179007	434.802	380.856	317.556	906.641	636.909	695.654
FBgn0051687	1.27703	2.67568	32.4444	0.000904865	0.0179201	3.58016	4.19384	3.20356	10.6849	9.15548	7.21947
FBgn0034081	1.01348	2.98947	32.3142	0.000915068	0.0179994	5.05272	6.19435	4.48948	9.39676	11.2706	10.9
FBgn0037782	1.03388	5.01435	32.359	0.000911429	0.0179994	23.5794	13.2114	24.21	67.9073	32.2712	32.484
FBgn0038795	2.6092	2.31437	33.1911	0.000912829	0.0179994	0.995233	0.411344	1.39673	21.0905	3.00008	2.8419
FBgn0052274	-4.26973	-1.20947	22.7858	0.000915226	0.0179994	0.918676	0.338753	0.764875	0.12529	0	0
FBgn0051163	-1.37934	2.39515	32.2676	0.00091894	0.0180412	8.34464	8.13008	5.91947	2.25522	3.32442	3.05774
FBgn0035603	0.942583	5.92809	32.238	0.000921064	0.0180516	42.2208	48.9741	34.0203	80.3945	78.6508	80.7244
FBgn0029529	0.706203	4.91347	32.2035	0.000923834	0.0180746	24.3449	20.2526	23.8109	40.2181	37.2578	34.6065
FBgn0031040	0.737961	5.29261	32.171	0.000926453	0.0180946	30.6991	28.2617	28.1008	59.0534	46.7851	41.945
FBgn0085453	0.836127	5.5207	32.1307	0.000929714	0.018127	35.8667	31.0685	30.595	74.1718	48.2851	55.1473
FBgn0051076	3.76627	3.01852	39.4064	0.000941678	0.0183288	1.91391	0.338753	1.36347	12.362	15.2842	17.1593
FBgn0042112	0.712038	4.84451	31.9587	0.000943807	0.0183387	23.388	20.4946	21.3167	35.2901	35.4334	36.1173
FBgn0033880	3.31254	0.0749835	32.0181	0.000952326	0.0184725	0.267947	0.07259	0.166277	3.59165	0.608125	1.40296
FBgn0040321	0.857087	6.70757	31.7376	0.000962336	0.0186348	85.9728	73.4611	63.1853	139.907	137.436	126.806
FBgn0010415	-1.26308	7.9071	31.7018	0.000965383	0.0186471	438.591	322.009	256.798	130.135	157.464	134.721
FBgn0016977	-0.826211	6.6247	31.6146	0.000972849	0.0186471	152.73	110.966	114.764	74.0465	72.2858	66.8387
FBgn0025595	1.28985	2.61068	31.6607	0.000969074	0.0186471	3.82782	2.05669	4.09042	14.116	6.52721	5.79172
FBgn0031538	0.97408	5.36486	31.6781	0.000967406	0.0186471	28.5938	30.1007	23.4783	67.3226	51.2852	46.1539
FBgn0035109	-1.77247	1.42961	31.6502	0.00097145	0.0186471	5.091	3.46012	3.52508	1.41996	1.4595	0.719469
FBgn0035558	-1.14385	3.87114	31.6184	0.000972571	0.0186471	22.4693	22.2126	15.3973	7.76799	10.257	9.17323
FBgn0265274	-1.0022	5.83955	31.4861	0.000983992	0.0188288	85.9728	80.7685	62.0546	33.4525	42.7714	38.0599
FBgn0026428	-0.740658	7.11806	31.3437	0.00099654	0.0190368	194.836	142.01	182.539	123.16	96.0026	94.5022
FBgn0053329	1.13287	2.62072	31.3166	0.000999114	0.0190538	3.67471	3.16976	4.48948	10.065	7.90562	7.30261
FBgn0026160	-1.22253	6.60872	31.2908	0.00100125	0.0190625	174.931	127.275	107.615	50.5755	63.8126	60.8671
FBgn0035711	-0.937901	3.62537	31.2212	0.00100754	0.0191501	16.651	16.8167	14.8319	7.35036	7.74346	10.1445
FBgn0005660	2.59077	2.28174	32.1423	0.0010228	0.0192401	1.64596	1.4276	0.997663	8.39444	12.5274	3.99305
FBgn0026199	-0.854952	3.62782	31.0387	0.00102417	0.0192401	19.1008	12.921	15.364	10.065	9.12187	7.15872
FBgn0030391	-1.08102	2.79663	31.0785	0.00102057	0.0192401	8.26809	8.735	10.9743	3.84223	4.54067	4.82044
FBgn0034588	1.57377	4.80531	32.0499	0.00101755	0.0192401	12.3256	9.75126	18.9223	57.8841	30.2441	38.3837
FBgn0043576	4.75373	5.37148	45.0975	0.00101413	0.0192401	1.88409	1.01866	5.69779	108.576	68.4893	62.5904
FBgn0051041	3.31785	4.85527	41.485	0.00102319	0.0192401	4.32543	1.93573	8.24735	84.4873	48.0824	26.4765
FBgn0260400	-1.07274	3.87206	31.0737	0.00102093	0.0192401	22.3545	17.5184	19.2882	7.55917	10.8652	9.78478
FBgn0038412	1.54513	4.66296	31.7873	0.00102715	0.0192425	12.8232	10.7433	12.9364	60.8493	21.1627	33.2395
FBgn0085426	-1.82647	2.31797	31.0049	0.00102769	0.0192425	5.091	11.1789	6.78411	2.33875	1.78383	2.08646
FBgn0000551	3.02102	1.13523	31.0528	0.00103213	0.0192709	0.191391	0.58072	0.665109	3.46636	5.71637	2.33827
FBgn0030309	0.991533	7.86465	30.9469	0.00103261	0.0192709	171.333	101.263	181.575	451.295	262.994	229.726
FBgn0034245	0.784308	7.99573	30.897	0.00103727	0.0193259	197.056	161.464	193.314	423.564	288.616	267.139
FBgn0014141	-0.818802	7.53019	30.8046	0.00104596	0.0194062	258.301	220.601	227.002	152.395	114.084	136.231
FBgn0024361	0.705335	5.69847	30.7271	0.00105333	0.0194062	41.2639	36.9725	39.8068	67.4479	67.8667	57.8813
FBgn0031359	-0.857291	4.05128	30.7352	0.00105256	0.0194062	21.8186	19.7929	21.3167	15.9954	10.6625	9.42504
FBgn0035016	-1.11327	4.61897	30.7286	0.00105318	0.0194062	40.5366	33.3672	26.5711	13.406	17.2302	15.8283
FBgn0039670	1.3754	7.85885	30.776	0.00104867	0.0194062	128.806	161.343	93.8801	407.11	312.86	288.543
FBgn0052170	1.08739	2.51155	30.8322	0.00104354	0.0194062	4.5551	2.12931	3.79112	11.9861	6.64883	4.85641
FBgn0263096	2.67034	2.00708	31.4945	0.00105357	0.0194062	1.26318	0.43554	1.49649	10.9002	3.20279	6.61911
FBgn0026088	0.754313	7.78051	30.6986	0.00105605	0.0194204	173.859	140.389	174.525	308.673	271.872	249.584
FBgn0025641	-0.959845	3.4591	30.6186	0.0010638	0.0195312	16.8424	13.5743	12.8699	6.93272	7.98671	7.30261
FBgn0030932	0.809647	6.07582	30.531	0.00107226	0.0196547	51.2928	43.8928	48.7857	114.682	70.4614	75.2924
FBgn0034455	0.711463	4.44434	30.4995	0.00107535	0.0196795	15.4644	18.5105	15.497	22.5522	27.3251	30.9012
FBgn0041188	-1.07943	5.79091	30.47	0.00107825	0.0197007	75.1401	89.8423	60.1258	26.8121	43.8661	35.8655
FBgn0001087	-0.765251	4.51755	30.4482	0.0010804	0.0197082	31.5412	26.6405	27.7683	18.8771	18.041	14.1016
FBgn0264739	1.83733	0.99645	30.5251	0.00108884	0.0198302	0.153113	1.74216	0.698364	0.459397	3.68929	4.82044
FBgn0002524	0.74694	5.27003	30.3096	0.00109419	0.0198957	27.8665	27.4632	30.8278	50.1578	51.4474	43.4199
FBgn0020224	-0.735529	4.08947	30.2648	0.00109869	0.0199417	20.7085	21.2931	21.5163	11.1926	12.7706	14.1735
FBgn0050151	1.61555	2.86838	30.2513	0.00110024	0.0199417	2.79431	2.75842	4.75553	15.0766	10.3787	7.80624
FBgn0028952	-2.19716	0.322201	30.3892	0.00110218	0.0199449	1.49285	2.1535	2.06184	0.334107	0.567583	0.323761
FBgn0042175	0.915851	6.84428	30.1844	0.00110684	0.0199972	83.523	85.8256	69.2711	125.609	175.279	149.577
FBgn0266569	0.880587	6.81508	30.1355	0.00111184	0.0200555	96.7672	46.0221	79.813	258.975	98.3135	95.4735
FBgn0039214	-0.970676	4.29084	30.1018	0.0011153	0.020086	29.5508	26.6647	21.1837	13.1555	14.6355	11.7633
FBgn0050187	2.41236	1.84367	30.0684	0.00112095	0.0201557	0.727285	0.629114	1.33022	12.0696	4.17579	2.44619
FBgn0033356	-0.754875	3.79059	30.0132	0.0011245	0.0201815	19.9558	15.2197	16.6148	11.2344	10.0949	9.46102
FBgn0033442	-1.26262	2.00904	30.056	0.00112595	0.0201815	1.60768	11.0579	3.6581	0.375871	2.14871	4.56863
FBgn0038700	1.51678	3.22052	29.9725	0.0011288	0.0202006	4.05749	3.48432	5.45389	24.0975	10.0138	8.59765
FBgn0005648	-0.900379	5.53262	29.9203	0.00113417	0.0202508	66.6806	63.9518	49.8831	32.6172	29.3927	34.7144
FBgn0085485	1.35342	1.71694	29.9172	0.00113517	0.0202508	1.99047	1.23403	1.92882	7.60094	3.44604	3.27358
FBgn0004509	-0.891738	4.67968	29.8604	0.0011405	0.0202619	39.6562	32.4477	27.336	19.4617	18.6086	15.7923
FBgn0011725	-0.714852	4.88474	29.8541	0.00114116	0.0202619	35.8666	40.0939	34.0203	19.8794	24.2034	22.6992
FBgn0265998	-1.08004	3.93779	29.8703	0.00113948	0.0202619	15.8089	27.0035	19.5209	6.26451	13.1355	9.64088
FBgn0003996	2.63258	-0.633516	29.4458	0.00114501	0.0202856	0.0765564	0.241967	0.166277	0.501161	1.17571	1.36699
FBgn0026314	3.27855	0.225376	29.9147	0.00114608	0.0202856	0.191391	0.0241967	0.332554	4.13458	1.21625	0.93531
FBgn0038866	2.57326	1.19007	29.8193	0.00115224	0.0203628	0.803842	0.169377	0.864641	7.09978	1.90546	2.66203
FBgn0020249	0.745131	4.83469	29.7133	0.00115621	0.0204011	21.3975	18.6798	23.6114	38.5894	33.8523	34.7503
FBgn0039774	-0.82879	3.65291	29.6489	0.00116324	0.0204933	17.5314	15.6553	14.7987	8.35268	9.12187	9.53296
FBgn0005649	-1.01167	5.46443	29.6256	0.00116571	0.020505	64.3073	67.6297	44.8948	26.6033	29.5549	31.4048
FBgn0260763	4.60326	2.21231	35.899	0.00116939	0.0205378	0.153113	0.266163	0.266043	20.7146	2.02708	4.28084
FBgn0004811	0.860616	5.42545	29.5693	0.00117187	0.0205387	33.3786	30.5604	27.4357	47.5685	62.9612	55.6149
FBgn0010520	0.823582	3.65869	29.5586	0.00117307	0.0205387	8.61259	8.66241	9.81035	18.2924	14.9193	15.1448
FBgn0000024	-0.988771	3.10268	29.4676	0.00118318	0.0205884	13.5505	8.51723	11.8389	7.09978	4.62175	5.46796
FBgn0031418	1.06433	5.17919	29.503	0.00117917	0.0205884	23.8473	18.7524	25.7397	69.536	34.6226	44.6071
FBgn0034033	0.7841	4.15703	29.4979	0.00117975	0.0205884	12.1342	12.7033	14.3996	21.3829	21.2438	24.8217
FBgn0036469	1.69244	5.00964	31.2753	0.00118205	0.0205884	13.2825	8.0333	17.1265	96.6823	36.7713	21.2243
FBgn0260768	-1.52807	4.12894	30.1123	0.00118548	0.0205969	23.3497	31.6493	22.1814	5.05337	13.7031	8.45376
FBgn0034271	-0.861275	3.44939	29.4232	0.00118811	0.0206109	14.4692	14.7842	12.6703	8.26915	7.01371	7.84221
FBgn0028544	1.54205	7.59275	29.8555	0.00119685	0.020624	131.141	62.9114	106.85	242.645	325.347	289.083
FBgn0035497	-0.857263	3.26076	29.2949	0.00120259	0.020624	7.1963	18.4137	11.0408	2.92344	8.22996	9.10128
FBgn0037305	0.696887	4.31718	29.3149	0.00120022	0.020624	15.1964	14.1793	15.9294	27.2715	23.9196	22.7712
FBgn0037515	1.14688	6.65845	29.327	0.00119885	0.020624	65.226	71.356	50.382	158.074	153.491	107.273
FBgn0039102	1.45375	2.72453	29.3102	0.00120096	0.020624	3.10053	2.8794	3.6581	15.9954	8.06779	5.71978
FBgn0050052	1.20997	4.08642	29.2867	0.00120343	0.020624	10.6796	7.01704	13.0361	25.5592	21.2438	24.1022
FBgn0051950	0.666615	4.99188	29.3155	0.00120015	0.020624	23.7707	25.8179	24.1102	39.6335	37.947	39.283
FBgn0286786	0.7048	6.24791	29.322	0.00119942	0.020624	58.2594	55.241	58.2303	111.091	90.2457	82.595
FBgn0033593	-1.34273	9.06124	29.2207	0.00121094	0.0207047	860.302	632.525	733.316	550.4	181.748	246.454
FBgn0052441	0.9604	7.33443	29.2133	0.00121179	0.0207047	128.232	80.2362	121.615	220.01	216.695	201.271
FBgn0263121	1.10966	8.20438	29.1889	0.00121459	0.0207213	174.827	190.773	177.206	568.609	321.678	336.375
FBgn0011224	-0.969919	5.76082	29.0813	0.00122705	0.0208217	86.8915	69.1541	59.0949	33.536	38.5146	37.6642
FBgn0035247	0.708358	4.02076	29.079	0.00122732	0.0208217	12.2873	12.0257	12.504	20.7146	18.933	20.5768
FBgn0066114	-1.06943	3.30265	29.0752	0.00122783	0.0208217	16.0386	11.4208	12.371	6.09746	7.37858	5.43199
FBgn0083978	-0.902052	3.66059	29.0847	0.0012267	0.0208217	14.0098	21.4383	13.934	6.97449	9.64891	9.31712
FBgn0002778	-0.988555	6.19179	29.0516	0.00123051	0.020836	86.7384	118.54	86.9962	37.8794	62.0693	45.8302
FBgn0000463	-1.06317	3.67696	29.0172	0.00123461	0.0208554	21.8186	14.276	15.6301	7.55917	8.757	8.23792
FBgn0010358	1.24561	12.7244	29.0104	0.00123534	0.0208554	4535.7	2579.76	4755.63	13252.4	6588.75	8893
FBgn0267435	-2.5691	-0.535811	28.9467	0.0012383	0.0208742	0.803842	1.20983	1.06417	0.12529	0.162167	0.215841
FBgn0030958	-0.808912	5.02872	28.9028	0.00124808	0.0209549	31.7589	50.9554	42.6924	20.2847	25.7779	23.8517
FBgn0036589	0.84951	5.70023	28.8826	0.00125049	0.0209549	42.0294	27.4632	36.7473	106.079	48.204	51.1542
FBgn0259167	-3.42121	-0.712704	25.8169	0.0012498	0.0209549	1.7608	0.701704	0.465576	0.167054	0.0405417	0.0719469
FBgn0260642	-1.04596	2.95067	28.9237	0.00124571	0.0209549	11.9428	9.72706	9.1785	5.51277	5.59475	3.95708
FBgn0030753	-0.839353	5.94015	28.8275	0.00125709	0.0210344	91.4466	74.3564	69.7366	50.3666	37.0551	44.9668
FBgn0036595	1.98416	2.79266	29.297	0.00126061	0.0210623	3.36848	2.05672	2.69369	6.18098	14.6355	12.3749
FBgn0010488	-1.095	7.39933	28.7692	0.00126413	0.0210899	248.425	270.495	171.265	97.5175	118.949	105.726
FBgn0027581	-0.831213	5.25111	28.7109	0.00127121	0.0211372	57.5321	36.4644	52.2443	29.5267	26.4332	25.8649
FBgn0032600	-0.694221	4.58722	28.7215	0.00126992	0.0211372	32.4216	27.4632	28.9655	18.1671	18.3654	18.3824
FBgn0038845	1.3781	6.10307	28.9825	0.00127256	0.0211372	35.5987	23.4466	46.9234	168.849	67.7856	69.6086
FBgn0010786	0.855322	4.51762	28.6436	0.00127946	0.0212206	13.8184	18.7766	16.3949	31.1973	29.2305	27.6636
FBgn0019890	-0.840504	6.00745	28.4921	0.00129827	0.0214698	84.2503	90.0117	73.2949	41.304	53.3528	43.2761
FBgn0050109	0.842599	4.00404	28.5003	0.00129725	0.0214698	10.2968	13.9373	10.3424	20.1717	20.4735	20.6847
FBgn0003093	-0.995538	4.47705	28.4455	0.00130413	0.021504	37.8571	27.1971	23.7444	14.826	14.6355	14.893
FBgn0030060	1.12545	5.00743	28.4601	0.00130229	0.021504	22.6607	18.4137	16.5945	68.7425	30.4062	35.9015
FBgn0029799	3.08071	3.76133	35.5382	0.00130967	0.0215639	3.59815	2.37127	2.42765	27.5638	36.4875	8.77752
FBgn0033423	1.85692	7.17869	30.556	0.00131266	0.0215818	54.1253	35.6417	86.6637	365.889	148.707	178.033
FBgn0035253	-0.63675	5.04857	28.3458	0.00131678	0.0216182	43.1395	36.6822	40.5052	28.3156	25.3791	24.1022
FBgn0025885	0.740971	6.77656	28.3267	0.00131923	0.0216269	95.3509	68.9847	80.3784	165.467	116.111	131.195
FBgn0034840	-1.0291	4.12515	28.3127	0.00132136	0.0216306	5.9714	43.8444	15.9626	1.12761	13.6625	23.4187
FBgn0285917	-1.07407	5.86626	28.2913	0.00132377	0.0216387	84.1737	86.9387	65.5159	28.8585	47.231	36.7649
FBgn0023441	-0.777216	4.38861	28.2646	0.00132721	0.0216637	27.1775	23.4708	28.4334	14.3666	16.5815	15.1808
FBgn0032131	2.68673	1.34108	28.2035	0.00134006	0.0217921	0.344504	0.94367	0.598598	6.59862	2.919	3.56137
FBgn0036935	-3.27747	-0.774003	26.0472	0.00133791	0.0217921	1.49285	0.677507	0.598598	0.12529	0.0405417	0.10792
FBgn0262733	-1.11626	3.44595	28.1602	0.00134084	0.0217921	16.1534	14.9777	13.0029	4.84455	7.2975	8.59765
FBgn0000278	3.52299	2.4614	33.0345	0.00135123	0.0218355	1.87563	0.29036	0.465576	20.7564	2.51358	7.01482
FBgn0033115	-4.03859	0.154576	26.8755	0.00134583	0.0218355	1.99047	1.69377	1.99533	0.417634	0	0.0359734
FBgn0053192	1.80385	6.12014	30.2191	0.00134815	0.0218355	26.1057	36.174	24.476	170.102	87.7727	72.4865
FBgn0264443	-1.20301	2.63169	28.0882	0.00135044	0.0218355	9.83749	7.13802	8.61316	3.04873	3.892	4.17292
FBgn0037853	-1.00108	2.4788	28.0071	0.0013612	0.0219654	7.31113	6.82346	7.81503	3.884	3.892	3.23761
FBgn0035409	1.07468	5.74807	27.9763	0.00136511	0.021997	40.6514	37.5774	25.4737	67.1973	76.7859	74.465
FBgn0010357	1.98446	11.0562	30.6678	0.00137611	0.0220599	778.234	478.949	1158.12	5606.89	1933.43	2819.99
FBgn0015924	-0.650446	6.12742	27.8746	0.00137881	0.0220599	87.5422	78.8812	89.1911	57.7588	53.069	52.5572
FBgn0022097	0.834582	6.57589	27.8607	0.00138069	0.0220599	66.0681	66.4683	70.0359	155.067	103.016	111.41
FBgn0039109	-0.876068	5.68545	27.9276	0.00137164	0.0220599	65.8385	76.4131	56.4345	26.1021	38.0281	45.4345
FBgn0260970	-0.716242	5.76144	27.8785	0.00137828	0.0220599	70.7381	69.1299	61.9881	42.181	43.6228	37.3404
FBgn0264488	-1.2804	5.42846	27.868	0.0013797	0.0220599	80.7287	42.078	60.8907	21.7587	26.1494	26.3326
FBgn0003373	-1.14159	13.1716	27.7429	0.00139682	0.0222862	14272.8	10700.5	13089.6	5070.95	4932.7	7291.24
FBgn0004654	0.71258	6.48927	27.6638	0.00140779	0.0223371	76.4032	53.3537	73.0954	132.724	108.571	94.5742
FBgn0032815	-0.759821	3.34802	27.6889	0.00140437	0.0223371	12.7849	12.8	12.504	7.80975	7.37858	7.33858
FBgn0035241	-1.43378	1.1872	27.6957	0.00140535	0.0223371	3.3302	3.33914	2.92648	1.16937	1.33787	1.04323
FBgn0259101	0.983777	5.4875	27.663	0.0014079	0.0223371	34.948	20.1316	34.7187	76.7611	46.9067	55.4351
FBgn0016797	-0.947266	5.7969	27.6077	0.00141564	0.0223985	80.4607	78.1069	60.7909	35.123	44.3121	34.2827
FBgn0028743	-0.888568	5.24737	27.6071	0.00141573	0.0223985	60.135	43.3846	44.3627	24.8075	28.5008	26.2606
FBgn0039156	1.32201	3.96789	27.5861	0.00141873	0.0224148	9.56954	5.22648	10.0431	39.3829	12.8517	16.5838
FBgn0023528	-1.2593	6.02694	27.5285	0.00142682	0.0225111	113.035	94.0041	68.3399	31.1973	46.3797	37.7721
FBgn0033033	2.40292	6.14975	33.123	0.00142893	0.0225131	27.4837	6.38792	31.4929	203.429	91.016	66.0472
FBgn0032235	0.9141	6.20242	27.4734	0.00143465	0.0225634	50.6358	39.2656	61.1378	121.481	83.877	85.1444
FBgn0262721	1.89916	2.90121	28.0665	0.0014361	0.0225634	3.94265	1.08885	4.05716	20.5058	6.72991	8.30987
FBgn0039977	-1.03713	5.1616	27.4292	0.00144099	0.0226087	61.8193	46.7964	35.284	26.0186	23.0682	21.2963
FBgn0085317	1.06707	4.94541	27.4044	0.00144456	0.0226335	18.7563	14.9294	24.1102	59.1787	33.082	34.5345
FBgn0267366	-1.03676	2.47265	27.4116	0.00144693	0.0226392	1.79907	15.0503	5.08808	0.584687	3.28387	6.76301
FBgn0030026	0.723974	4.11095	27.3213	0.0014566	0.0226654	15.5409	10.1868	12.8033	27.1044	21.406	16.3319
FBgn0033589	-0.817158	5.14867	27.3448	0.00145317	0.0226654	50.7951	34.7706	45.5932	42.8492	20.0681	18.3465
FBgn0036766	0.910592	5.97107	27.3274	0.00145571	0.0226654	56.3838	27.2455	47.5885	100.692	76.3805	67.8099
FBgn0063649	1.9212	0.983982	27.3818	0.00145156	0.0226654	0.650729	0.701704	0.897897	4.88632	2.06762	2.41026
FBgn0051690	-1.83582	0.824528	27.3253	0.00146188	0.0227163	2.83259	2.61324	2.42765	0.459397	0.973	0.791416
FBgn0032563	-2.80646	0.29039	22.6451	0.00147253	0.0228307	0.42106	3.6537	1.52975	0	0.162167	0.827389
FBgn0033296	3.02233	-0.199763	27.47	0.00147363	0.0228307	0.267947	0.193573	0.0665109	1.79583	0.932458	1.69075
FBgn0264344	2.25831	1.89213	27.2829	0.00147529	0.0228307	0.495511	1.5241	0.851206	0.668214	4.62487	13.7327
FBgn0037810	-0.866641	4.03698	27.1731	0.00147841	0.0228478	22.431	18.1211	22.6623	13.1137	9.48209	12.2159
FBgn0030301	-1.06258	4.37348	27.156	0.00148095	0.0228559	30.7374	32.4477	20.6184	12.2784	14.595	13.1663
FBgn0036891	1.12646	3.82076	27.1354	0.00148407	0.0228728	8.03842	9.33992	8.41362	26.8539	15.3247	16.5118
FBgn0039261	-0.776074	4.21342	27.1166	0.00148683	0.0228842	23.4262	23.8095	22.7135	13.5313	15.3653	11.9792
FBgn0031688	1.79544	1.2092	27.1187	0.00148944	0.0228932	1.14835	0.43554	1.29696	5.88864	2.83792	2.05049
FBgn0003997	-1.45616	2.97771	26.9809	0.00150749	0.022907	12.5935	11.1789	10.1429	2.42228	5.47312	4.92836
FBgn0026375	-0.853471	3.93916	27.034	0.00149926	0.022907	20.7085	20.3494	17.8582	10.6914	12.4463	9.49699
FBgn0033204	2.68267	1.63906	27.448	0.0014973	0.022907	0.803842	1.20983	0.332554	7.68446	4.29742	4.13695
FBgn0035619	3.04831	4.57577	35.3244	0.00149767	0.022907	3.02398	3.48432	7.78177	67.2808	24.6493	36.6929
FBgn0035620	2.96495	3.49825	33.0563	0.00150543	0.022907	1.7608	1.37921	4.35646	26.9374	12.7706	20.3969
FBgn0039452	-1.22735	3.96083	26.9732	0.00150853	0.022907	17.9907	28.4069	19.1219	7.30859	12.3247	7.69832
FBgn0040389	0.76575	4.45759	26.9909	0.00150579	0.022907	18.3352	16.1634	14.1336	28.2738	28.9062	25.685
FBgn0261954	-0.830231	5.24255	27.0209	0.00150123	0.022907	48.7664	55.241	41.0705	28.3156	28.217	25.0375
FBgn0262794	2.23813	3.43985	29.4931	0.00150235	0.022907	3.82782	1.50019	1.69603	46.4827	8.39212	3.12969
FBgn0030485	-1.01244	3.23533	26.9395	0.00151373	0.0229551	11.2155	15.8246	10.5087	4.71926	7.50021	6.18743
FBgn0033292	1.24168	3.78274	26.914	0.00151761	0.0229833	6.92835	6.43632	10.3757	26.6033	15.7707	16.188
FBgn0034075	-1.36609	6.16008	27.342	0.00152039	0.0229947	80.5373	144.115	82.6397	19.2112	60.2854	41.6572
FBgn0036685	-0.964679	5.35326	26.8409	0.00152884	0.0230917	55.8096	62.4758	42.8995	20.0047	30.2035	33.3474
FBgn0027359	0.692079	6.57575	26.7824	0.00153794	0.0231546	79.121	66.3473	73.0289	119.443	125.598	108.46
FBgn0037363	-1.12223	5.45401	26.8004	0.00153513	0.0231546	63.2738	72.953	43.5314	30.4037	25.5818	26.7283
FBgn0038674	1.93454	3.75484	28.891	0.00153914	0.0231546	4.82305	3.36334	8.01456	31.0302	13.5004	20.0372
FBgn0033519	2.18884	0.600717	26.8212	0.00154198	0.0231665	0.344504	0.411344	0.831386	2.08817	2.47304	2.66203
FBgn0034786	-0.917929	3.27889	26.7282	0.00154653	0.0231734	13.895	11.7112	12.1382	5.72158	6.77046	7.51845
FBgn0052813	-0.690393	3.84522	26.7346	0.00154549	0.0231734	19.4836	15.873	17.2263	13.6149	10.0949	9.49699
FBgn0035781	1.74039	9.29551	28.263	0.00155111	0.0231857	267.373	153.238	418.387	1420.16	732.872	778.07
FBgn0050339	1.37657	3.77917	26.6971	0.00155144	0.0231857	6.23934	5.87979	9.11199	31.949	15.2437	13.7059
FBgn0003285	-1.10756	2.84189	26.4424	0.00159251	0.0233249	12.4021	8.13008	8.61316	4.25987	4.90554	4.24487
FBgn0003964	-0.768409	3.97841	26.4704	0.00158777	0.0233249	19.5806	22.0785	17.6413	12.0467	11.424	11.3059
FBgn0004404	0.720205	8.89617	26.3673	0.00160469	0.0233249	345.554	341.256	388.454	652.795	591.669	538.616
FBgn0025186	-1.25468	2.98826	26.5756	0.00157093	0.0233249	11.2538	10.7433	10.808	2.92344	4.70283	6.65509
FBgn0027339	-1.4733	6.18829	27.4111	0.00157218	0.0233249	126.662	112.66	81.9746	33.5778	52.7447	29.3903
FBgn0027494	1.01881	2.60555	26.3955	0.00160098	0.0233249	1.07179	7.69454	3.39205	1.75406	8.2705	13.8498
FBgn0032259	-0.953092	2.69395	26.621	0.00156368	0.0233249	8.7657	8.88018	7.61549	4.63574	3.93254	4.49668
FBgn0035282	1.66231	1.32579	26.4897	0.00158651	0.0233249	1.26318	0.846884	1.29696	5.72158	2.27033	3.3815
FBgn0035779	3.10019	4.6473	34.3498	0.00160778	0.0233249	3.13881	2.71003	7.28294	80.1439	38.5146	18.4544
FBgn0036451	-0.973027	5.81082	26.3466	0.00160812	0.0233249	90.0303	75.7114	56.9666	39.9676	34.5415	39.1031
FBgn0037151	1.20452	1.87186	26.5913	0.0015688	0.0233249	2.33497	1.54859	2.4609	7.26683	4.33796	3.74124
FBgn0039689	0.726608	4.14285	26.3695	0.00160434	0.0233249	12.1342	13.4534	14.2333	22.0093	23.2709	20.5408
FBgn0039807	1.59748	1.98499	26.4307	0.00159495	0.0233249	2.41153	1.01626	2.4609	7.09978	6.24342	4.28084
FBgn0051373	1.24165	4.30361	26.399	0.00159946	0.0233249	10.1437	8.63821	15.3973	37.7959	23.1087	23.1309
FBgn0051704	-2.78828	1.62467	27.1523	0.00157751	0.0233249	6.6604	3.70209	5.2211	1.41996	0.162167	0.827389
FBgn0051864	-8.4859	-0.324392	44.2468	0.00158332	0.0233249	1.62093	0.591875	2.09546	0	0	0
FBgn0069242	0.680597	7.80262	26.5543	0.00157417	0.0233249	170.529	173.635	169.436	291.508	275.643	258.496
FBgn0085205	0.665708	6.89569	26.4139	0.00159702	0.0233249	97.9156	83.7447	91.519	178.873	131.071	130.979
FBgn0261602	0.678809	12.4285	26.4075	0.00159806	0.0233249	4529.04	4043.99	4131.52	6940.74	6829.61	6599.36
FBgn0262116	0.830376	8.80705	26.3521	0.00160721	0.0233249	377.385	235.845	354.935	642.279	565.353	511.327
FBgn0266377	-0.963905	2.78532	26.3987	0.0015997	0.0233249	8.88054	9.77546	8.2806	5.34571	4.29742	4.28084
FBgn0267912	-0.710481	4.37568	26.552	0.00157454	0.0233249	28.6321	25.4065	22.913	16.3712	15.7302	15.0369
FBgn0286781	-0.790181	6.05941	26.3479	0.00160791	0.0233249	92.8629	89.6245	70.7676	46.9003	49.7852	49.7153
FBgn0030984	1.96661	1.27593	26.3032	0.00161789	0.0233566	0.765564	0.701704	1.36347	5.1369	2.59467	3.70526
FBgn0033137	-0.730284	8.98599	26.3116	0.00161394	0.0233566	709.409	568.428	620.181	378.335	403.835	361.677
FBgn0033178	-0.939372	4.34015	26.2716	0.00162061	0.0233566	25.876	26.1566	26.3716	18.8353	13.6625	10.1445
FBgn0039804	-1.9763	2.2066	26.3045	0.00161707	0.0233566	5.16755	10.332	5.58691	0.459397	3.12171	2.37425
FBgn0061469	-0.837394	4.51943	26.2757	0.00161993	0.0233566	27.1392	37.2629	23.8109	13.4478	16.6626	18.7422
FBgn0010038	1.68373	1.96054	26.1342	0.00164527	0.023464	1.68424	0.94367	1.59626	13.4896	3.20279	2.26633
FBgn0017581	-0.719892	8.77502	26.1559	0.00164014	0.023464	603.532	532.037	494.043	381.174	302.157	315.019
FBgn0027527	-3.90496	0.875922	27.0386	0.00163879	0.023464	3.8661	2.95199	2.95973	0	0.4865	0.179867
FBgn0030435	0.638996	4.84862	26.1174	0.0016467	0.023464	26.4502	19.3089	21.1172	42.5569	34.055	29.0665
FBgn0031681	-0.816353	4.30406	26.197	0.00163317	0.023464	30.2015	22.1158	23.0793	14.0325	13.7436	14.893
FBgn0031968	1.05833	5.06897	26.1218	0.00164595	0.023464	18.986	17.5668	28.2006	52.1207	43.2174	41.0097
FBgn0035959	-1.14732	3.93416	26.1238	0.00164568	0.023464	25.455	21.8012	15.5635	9.39676	10.9462	8.05805
FBgn0036734	-0.877728	3.01063	26.2024	0.00163239	0.023464	8.76333	10.7917	11.5068	5.26219	5.51367	6.00756
FBgn0052758	-1.42197	3.77288	26.2004	0.00163667	0.023464	25.5698	15.8004	17.9247	5.26219	8.59483	8.38181
FBgn0004875	-0.847624	3.42793	26.0543	0.00165761	0.0234748	16.3448	13.0904	11.6394	8.93737	7.01371	7.08673
FBgn0027528	-0.655991	4.18048	26.0344	0.00166097	0.0234748	21.3975	22.9143	21.9486	14.4919	13.7842	13.7778
FBgn0030572	0.730957	4.92011	26.0455	0.00165905	0.0234748	23.0052	20.0348	25.0081	39.007	40.42	33.851
FBgn0030586	-6.60438	4.2826	41.8482	0.00166612	0.0234748	56.3834	31.4799	27.0699	0	0.648667	0.611225
FBgn0033154	-2.75254	0.82697	26.1708	0.00165836	0.0234748	2.29669	4.57317	1.8623	0.417634	0.608125	0.215841
FBgn0033588	2.09772	1.77026	26.0818	0.00165456	0.0234748	1.33974	1.20983	0.79813	9.48029	5.10825	2.33827
FBgn0034585	-0.958079	3.15941	26.0853	0.0016523	0.0234748	11.2921	11.2031	12.2713	7.55917	6.16233	4.64057
FBgn0039308	3.41836	3.48619	33.5104	0.00166606	0.0234748	0.880398	1.20983	3.3588	29.2761	14.6761	17.663
FBgn0265101	0.667916	5.99036	26.0252	0.00166257	0.0234748	47.8477	50.2323	49.085	81.731	71.0695	81.1201
FBgn0029170	-1.86291	2.231	25.9843	0.00167055	0.023508	5.32067	12.2677	4.28995	1.62877	2.02708	1.94257
FBgn0026415	-0.886356	8.23276	25.9099	0.00168269	0.023621	374.246	390.099	392.314	283.532	189.775	174.471
FBgn0039312	-0.905057	5.92591	25.9095	0.00168275	0.023621	79.8866	67.17	90.089	35.0395	45.8526	46.2618
FBgn0027601	-0.739352	6.23241	25.8931	0.00168564	0.0236323	115.37	75.8324	90.2885	64.1903	59.1097	45.9021
FBgn0051111	1.16388	2.6121	25.8538	0.00169283	0.0237038	4.66994	2.9036	3.72461	7.68446	8.51375	8.88544
FBgn0026190	1.59867	5.85492	27.2602	0.00170232	0.0237924	27.1392	20.3736	38.543	97.9769	59.6368	103.316
FBgn0028494	1.14561	3.27176	25.7587	0.00170966	0.0237924	5.33452	4.64731	7.62986	16.967	11.9923	11.0922
FBgn0036360	-2.08209	1.74324	25.7798	0.00170904	0.0237924	3.3302	8.29946	4.22344	0.626451	2.02708	0.899336
FBgn0262964	2.59296	6.09114	31.8857	0.00170555	0.0237924	15.6175	7.62195	28.0343	216.084	67.5424	73.9974
FBgn0265192	-1.5309	6.72135	26.8051	0.00170423	0.0237924	138.223	199.405	123.112	22.9699	82.5023	66.2991
FBgn0287594	1.36744	1.72875	25.7107	0.00171903	0.0238935	1.60768	1.54859	2.29462	4.92808	5.14879	4.065
FBgn0030039	0.80094	3.27534	25.6579	0.00172785	0.0239866	6.50729	6.75087	7.81503	11.9026	12.3247	12.4468
FBgn0011763	-0.692609	4.49321	25.6221	0.00173431	0.0240469	31.2733	26.0114	25.4072	20.5476	17.2302	14.2095
FBgn0002564	1.24162	12.841	25.5232	0.00175252	0.0242696	5075.57	2454.2	5507.76	13743.9	8006.98	9234.92
FBgn0039417	1.03425	2.95428	25.4936	0.00175817	0.0243181	4.82305	5.97658	4.32321	11.6102	9.32458	10.1085
FBgn0030114	-1.17108	6.81012	25.4583	0.00176461	0.0243181	157.055	189.702	117.724	46.4827	90.0431	71.731
FBgn0035702	-2.12568	-0.00855996	25.6601	0.00176045	0.0243181	1.60768	1.04046	1.76254	0.584687	0.24325	0.251814
FBgn0038716	-0.950687	4.90687	25.4675	0.00176288	0.0243181	46.6611	40.1665	31.4264	17.9165	21.2844	22.0517
FBgn0020638	2.19772	2.0191	25.3921	0.00177971	0.0244964	1.37556	0.778576	1.04967	14.5451	4.95727	1.48085
FBgn0031097	-1.11714	6.50247	25.3619	0.00178276	0.0245055	108.098	152.173	112.503	39.717	79.4616	51.478
FBgn0259733	-2.19027	6.48071	29.9128	0.0017847	0.0245055	144.347	171.385	119.487	15.3272	55.5826	29.1025
FBgn0002891	1.76157	0.96762	25.2064	0.00181664	0.0245624	0.612451	1.23403	0.79813	2.88167	2.31087	3.56137
FBgn0010078	0.682465	12.4083	25.2036	0.00181311	0.0245624	4433.53	3937.94	4104.59	7246.45	6950.62	5942.27
FBgn0013276	3.56343	5.09107	34.476	0.0017967	0.0245624	3.61522	11.9042	2.50084	61.7986	49.6482	74.8054
FBgn0020257	-1.04083	4.54578	25.2319	0.00180764	0.0245624	34.3355	30.1249	29.3645	11.7773	19.6222	14.4254
FBgn0030350	0.635461	7.1625	25.1986	0.00181408	0.0245624	122.528	100.707	111.439	200.965	160.991	162.6
FBgn0032668	-1.65403	1.18748	25.3084	0.00179641	0.0245624	3.06225	2.66163	4.09042	1.7123	0.891916	0.755442
FBgn0034031	-0.729496	5.93831	25.2301	0.00180799	0.0245624	65.6471	84.0109	80.1456	45.6891	48.6905	43.2401
FBgn0035522	-1.76882	2.38823	25.1867	0.00181703	0.0245624	8.84226	8.25107	6.55132	1.21114	3.52712	2.48217
FBgn0038981	1.16093	4.46492	25.2475	0.00180463	0.0245624	12.249	10.1626	18.3903	31.4061	31.2576	28.7428
FBgn0039321	1.03997	4.82466	25.2659	0.0018011	0.0245624	18.6415	13.4775	22.1149	53.2483	28.0143	34.2467
FBgn0051992	-0.617903	6.68383	25.2295	0.00180809	0.0245624	136.155	115.394	120.617	90.7518	79.0968	74.3931
FBgn0053282	-5.35343	3.09038	34.8089	0.00179207	0.0245624	10.9093	10.0658	28.3336	0.417634	0.0405417	0.719469
FBgn0085456	2.61594	-0.0721906	25.412	0.00181691	0.0245624	0.191391	0.120983	0.399065	2.5058	1.09462	1.15115
FBgn0285947	0.754156	10.8118	25.1711	0.00181943	0.0245656	1513.06	1143.2	1333.31	2575.13	2420.3	1800.04
FBgn0037614	-0.995572	3.86907	25.1555	0.00182252	0.024578	19.2922	22.8058	15.9626	10.0232	10.8652	8.20195
FBgn0025800	-0.732348	6.0626	25.117	0.00182999	0.0246202	98.3749	79.1231	71.5657	59.4293	45.2445	46.8374
FBgn0035715	0.746334	5.18005	25.1188	0.00182965	0.0246202	30.2015	27.6568	22.913	49.8237	45.6904	40.9018
FBgn0030802	0.660829	6.15982	25.0832	0.00183665	0.024622	60.3647	53.2327	52.4771	83.9027	89.8403	88.8184
FBgn0031526	-1.54066	1.86157	25.1502	0.00183353	0.024622	1.95219	8.78339	4.19018	0.208817	2.31087	3.66929
FBgn0039945	-0.828708	3.40221	25.0915	0.00183509	0.024622	15.8089	11.4367	13.0918	7.76799	7.06755	7.80624
FBgn0000279	2.88783	4.09433	31.213	0.00183884	0.0246221	3.40676	2.46806	1.8623	73.42	11.676	9.56894
FBgn0083968	0.622414	5.73438	25.0502	0.00184316	0.0246509	45.8955	38.2791	40.3388	76.6358	63.4477	54.4998
FBgn0011640	-0.954628	6.83318	24.846	0.00188418	0.0248814	155.333	180.459	115.529	80.2275	76.3399	75.7241
FBgn0017558	-0.702362	6.21371	24.857	0.00188194	0.0248814	102.356	68.7912	100.598	79.0999	48.9743	45.0747
FBgn0026144	-1.1303	4.89685	24.9048	0.00187225	0.0248814	44.5558	34.7948	42.1346	12.7378	21.4465	22.5913
FBgn0034460	4.31001	4.70874	34.6487	0.00186677	0.0248814	1.03351	3.33914	1.52975	3.884	94.0972	52.809
FBgn0034645	0.794532	7.26036	24.8442	0.00188455	0.0248814	112.653	95.5769	119.986	266.116	161.68	163.571
FBgn0035805	0.715634	3.70148	24.9151	0.00187018	0.0248814	11.6366	8.37205	8.94571	21.2993	13.7842	13.7059
FBgn0037229	2.85449	-0.687254	24.8203	0.00186573	0.0248814	0.0382782	0.169377	0.199533	0.835268	1.05408	1.11518
FBgn0040950	-1.94157	6.94234	27.795	0.00188365	0.0248814	290.11	135.55	161.056	36.8353	50.9609	62.9176
FBgn0052448	0.729047	5.70066	24.9098	0.00187125	0.0248814	40.4983	41.4247	34.6522	74.0465	63.2044	57.8813
FBgn0085223	0.995634	2.99818	24.8945	0.0018745	0.0248814	5.55034	3.99245	6.34633	11.4849	10.6219	9.64088
FBgn0085484	0.912432	5.30581	24.8488	0.00188363	0.0248814	26.7182	27.56	25.9725	70.5801	40.8254	45.3625
FBgn0051639	0.824148	4.12969	24.8053	0.00189262	0.0249588	3.48331	21.898	10.0431	3.21578	26.5142	39.3909
FBgn0038601	-1.06674	2.915	24.7567	0.00190269	0.0250624	9.56954	10.5256	10.0431	6.05569	3.72983	4.82044
FBgn0027291	-0.714282	6.47233	24.7393	0.0019061	0.0250781	115.064	92.0926	119.653	88.5384	63.8937	53.0608
FBgn0034612	-1.48242	2.86043	24.7112	0.00191224	0.0251298	11.5983	8.0091	11.8057	5.72158	2.10817	3.84916
FBgn0030731	0.797942	6.12854	24.6903	0.00191628	0.0251537	48.6133	47.1109	55.1708	113.137	74.5966	80.8323
FBgn0033108	-3.52724	-0.662516	22.6337	0.00191907	0.0251611	1.37801	0.87108	0.764875	0.208817	0	0.0719469
FBgn0031975	1.95812	2.44708	24.9821	0.00192439	0.0252018	2.29669	0.919474	3.15927	14.116	5.14879	6.87093
FBgn0040334	1.09412	2.88985	24.5734	0.00194103	0.0253903	4.86133	5.1055	4.12367	9.31324	12.4057	8.34584
FBgn0052163	-0.996153	2.78636	24.4399	0.00196957	0.0257338	10.1054	9.82385	7.3162	4.34339	4.66229	4.64057
FBgn0047038	0.626867	6.44765	24.4206	0.00197356	0.0257544	71.8099	60.4191	71.5989	126.835	99.9352	92.7755
FBgn0287185	-1.52729	1.29086	24.4223	0.00197569	0.0257544	4.5551	2.46806	3.59159	1.12761	1.21625	1.25907
FBgn0031118	-0.896557	5.58874	24.345	0.00199	0.0258815	69.6663	67.2184	49.9164	38.2135	35.2307	28.0233
FBgn0285948	0.676578	12.1887	24.3461	0.00198977	0.0258815	4077.47	3300.43	3387.56	6074.4	5707.05	5463
FBgn0031459	0.670844	7.41775	24.2772	0.00200493	0.0259861	132.825	120.137	139.407	247.448	199.181	186.594
FBgn0036422	1.17626	9.06965	24.2947	0.00200106	0.0259861	293.862	239.208	419.085	1083.76	586.516	601.26
FBgn0039030	0.628274	5.26705	24.2842	0.00200338	0.0259861	28.9	31.5041	30.3622	42.5987	51.4474	45.8661
FBgn0000719	-1.03135	4.23616	24.2592	0.00200891	0.026008	28.0196	28.7215	18.8558	11.9026	13.9463	11.1158
FBgn0025574	-1.04872	4.13909	24.2243	0.00201667	0.0260786	27.1392	24.4628	19.0886	8.5615	13.2977	12.6627
FBgn0010043	4.03858	1.82539	25.6428	0.0020238	0.026141	0.0765564	0.07259	0.332554	18.5429	1.50004	0.683495
FBgn0029118	0.891878	6.44023	24.1226	0.00203947	0.0262583	52.8239	56.4025	70.8008	139.323	101.922	99.4306
FBgn0030320	-1.26076	2.20816	24.0965	0.00204594	0.0262583	6.85179	7.18641	5.05483	1.83759	2.87846	3.3815
FBgn0034181	-0.743453	6.87115	24.1068	0.00204304	0.0262583	155.639	158.875	124.808	89.1648	89.2322	84.1778
FBgn0039073	-1.33588	5.41018	24.6707	0.00204599	0.0262583	70.2787	69.9526	41.2367	16.7054	29.19	27.2319
FBgn0051374	-0.630918	5.53181	24.0903	0.0020468	0.0262583	55.6565	58.2898	54.5389	35.4989	33.6901	39.4269
FBgn0261633	3.73378	1.11212	25.6231	0.00203913	0.0262583	0.612451	0.07259	0.299299	4.92808	1.54058	5.2881
FBgn0003391	-0.624097	5.4327	24.0281	0.00206096	0.0263209	47.0056	61.2176	49.2513	29.6938	36.0821	35.3979
FBgn0005624	-1.04775	4.41958	24.0443	0.00205727	0.0263209	34.0676	26.7857	25.2741	10.9838	17.068	13.7419
FBgn0034399	0.736044	6.37518	24.0293	0.0020607	0.0263209	65.8002	48.4659	71.1999	122.659	98.5973	91.0128
FBgn0040931	1.02528	6.80438	24.0469	0.00205666	0.0263209	72.1161	51.1518	93.9466	195.119	131.193	126.806
FBgn0040923	1.04457	3.22909	24.0133	0.00206449	0.0263362	6.46901	4.04085	7.51573	16.5801	10.5814	10.792
FBgn0000150	0.640917	10.4218	23.982	0.00207158	0.0263969	1051.88	1049.43	1108.77	1771.06	1645.22	1603.66
FBgn0031791	-2.18265	5.02771	28.2873	0.00207528	0.0264143	63.6949	44.909	48.9187	5.471	16.8653	15.3247
FBgn0026189	-0.785406	4.76621	23.9057	0.00208926	0.0265624	40.4983	33.7786	28.7659	19.587	20.3925	19.7854
FBgn0031631	-1.61877	0.9766	23.8594	0.00210476	0.0267078	2.87086	3.6053	2.02858	0.877031	0.891916	0.971283
FBgn0039742	-1.1049	5.24873	23.8268	0.00210776	0.0267078	59.5226	44.4735	50.515	17.5406	24.6493	30.9372
FBgn0047000	-1.04217	4.51303	23.8291	0.00210723	0.0267078	28.7469	33.6334	28.5664	19.2529	15.568	10.7201
FBgn0031607	1.18206	4.31329	23.774	0.00212028	0.0268363	12.7466	8.88018	14.7322	22.1346	32.4333	28.0593
FBgn0085430	-1.00825	5.78875	23.7319	0.00213032	0.0269333	93.5136	65.573	62.487	32.2413	42.4471	34.9662
FBgn0263144	-0.854714	3.84367	23.7122	0.00213509	0.0269636	21.8951	13.4292	19.6207	12.4873	10.9462	7.33858
FBgn0000017	-0.854442	3.76824	23.684	0.00214189	0.0269822	21.0112	16.4778	14.5146	11.7569	10.0293	7.51014
FBgn0026702	1.53414	1.25048	23.6761	0.00214591	0.0269822	1.26318	0.750097	1.56301	4.25987	3.00008	3.16566
FBgn0037203	-1.10384	5.89062	23.6573	0.00214827	0.0269822	59.4843	102.134	83.1718	29.1091	49.9068	31.5847
FBgn0085313	1.44626	4.33213	24.48	0.00214667	0.0269822	11.4452	6.21855	14.8652	33.8701	24.0412	30.1457
FBgn0263106	0.779626	7.39501	23.6564	0.00214848	0.0269822	136.232	120.33	114.365	180	229.709	228.899
FBgn0031315	-0.83686	4.02607	23.6458	0.00215104	0.0269845	23.8473	21.7286	16.7607	11.8608	11.2706	11.7993
FBgn0002626	0.644936	11.4577	23.6173	0.00215795	0.0270241	2334.78	1986.64	2219.83	3919.58	3424.68	2990.04
FBgn0033127	0.622124	5.85538	23.6131	0.00215897	0.0270241	50.3358	41.0134	45.1609	72.9189	72.8534	64.7522
FBgn0264090	-0.801435	4.96262	23.5647	0.00217081	0.0271423	37.6657	47.3771	33.8873	20.297	25.9061	21.4402
FBgn0003048	-1.2503	3.26336	23.5071	0.00218511	0.0272909	14.316	16.8167	9.07873	4.55221	6.64883	5.64783
FBgn0013263	-0.6541	4.00036	23.4766	0.00219254	0.0273536	20.3939	19.9537	18.0608	12.5063	12.6357	12.0029
FBgn0029752	-1.51183	1.92687	23.5002	0.00219667	0.027375	0.995233	9.87224	4.65576	0.12529	2.22979	4.20889
FBgn0030929	2.43594	5.77013	28.6823	0.0022	0.0273864	14.2778	9.19474	26.9369	70.1625	87.0429	119.576
FBgn0010453	-1.30516	3.27105	23.3913	0.00221398	0.027516	18.3352	12.8726	9.74384	4.76103	6.3245	5.39602
FBgn0263316	-1.2679	1.66812	23.3913	0.00221527	0.027516	5.24411	3.36334	4.32321	2.92344	1.21625	1.54686
FBgn0031126	-1.12499	4.49655	23.3224	0.00223128	0.0276542	34.3738	35.0126	23.1458	12.1531	17.7167	12.5188
FBgn0053554	-0.784894	4.75201	23.3319	0.00222888	0.0276542	40.9194	26.1808	35.151	20.297	20.96	17.7349
FBgn0031661	0.584389	6.19726	23.3029	0.00223623	0.0276738	64.7284	52.8455	57.5319	100.984	82.4617	81.3719
FBgn0034664	1.18062	3.47106	23.2974	0.00223774	0.0276738	7.92358	4.50058	7.38271	22.8446	9.40566	14.2095
FBgn0021895	-0.606906	6.10535	23.2372	0.00225305	0.0277938	95.1213	71.8641	81.7751	59.8887	54.0015	50.0031
FBgn0026566	0.584628	5.41595	23.2165	0.0022584	0.0277938	32.9575	36.3434	33.1889	50.2831	50.3527	52.6651
FBgn0030009	3.04517	0.390784	23.4174	0.00225499	0.0277938	0.114835	0.120983	0.498831	3.92576	1.33787	1.65478
FBgn0031568	-1.28968	2.17817	23.2493	0.00225053	0.0277938	6.96663	6.79927	5.08808	1.83759	3.24333	2.69801
FBgn0038302	0.685088	4.20935	23.2114	0.00225971	0.0277938	15.6941	11.6386	14.8319	26.3527	23.5952	18.5623
FBgn0053995	-11.9297	2.69616	78.2583	0.00226614	0.0278425	16.9915	2.72162	18.7042	0	0	0
FBgn0038173	1.19226	1.99042	23.1737	0.00227002	0.02786	2.67947	2.56485	1.89556	5.88864	4.66229	5.8277
FBgn0036805	0.752521	7.2525	23.1437	0.00227729	0.027919	106.911	117.209	113.168	231.453	176.924	168.895
FBgn0004198	-0.94254	3.78143	23.1298	0.00228099	0.0279341	23.9239	14.9052	15.231	10.1067	10.3787	7.51845
FBgn0011768	0.648909	6.88331	23.0944	0.00229021	0.0279563	105.839	76.9212	92.6829	155.903	145.747	130.907
FBgn0024732	-1.85344	0.170325	23.2043	0.00228587	0.0279563	1.53113	1.86314	1.46324	0.292344	0.405417	0.647522
FBgn0028886	0.96671	5.27219	23.0976	0.00228937	0.0279563	28.7469	23.3498	24.6755	70.3713	34.7037	49.7153
FBgn0000079	-2.32483	5.70364	27.7771	0.00229609	0.0279584	43.1472	91.2215	125.848	21.4192	15.9032	14.507
FBgn0010768	-1.37353	1.0314	23.0785	0.00229779	0.0279584	3.02398	2.83101	2.62718	0.877031	1.13517	1.25907
FBgn0030244	1.18101	2.49027	23.0744	0.00229582	0.0279584	3.44504	2.32288	4.32321	10.0232	6.44612	6.87093
FBgn0032799	0.611945	4.98111	23.0104	0.00231243	0.0281064	24.9957	23.2772	26.5046	38.6311	36.528	39.2111
FBgn0050185	0.618531	4.17971	22.9864	0.00231884	0.0281542	14.0481	13.9373	14.6656	23.5546	20.879	21.2963
FBgn0083953	0.592425	5.6874	22.9722	0.00232262	0.0281699	42.1443	39.7067	41.2035	63.9815	58.0557	63.7449
FBgn0036620	-3.14628	1.69992	24.4965	0.00233055	0.0282057	6.96663	6.00078	3.82437	1.08585	0.932458	0.10792
FBgn0262519	-0.744104	6.56948	22.9473	0.0023293	0.0282057	130.414	125.823	100.332	66.7796	74.7588	71.2634
FBgn0039936	-0.624574	5.79602	22.9326	0.00233325	0.0282082	76.4798	60.3707	64.6486	48.0279	45.4877	37.916
FBgn0010241	1.11704	4.27941	22.9115	0.00233895	0.0282469	11.7131	7.83972	14.1668	46.5244	18.3654	17.663
FBgn0025839	0.770909	6.60571	22.8965	0.00234302	0.0282659	73.6855	58.7737	78.3498	169.142	98.3946	105.69
FBgn0261705	-1.79066	0.717102	22.9005	0.00235135	0.0283363	2.87086	2.25029	2.12835	0.751741	0.932458	0.431681
FBgn0001994	-0.923124	3.52258	22.8244	0.00236274	0.0283536	17.4931	13.8647	13.5017	8.06033	6.52721	9.02933
FBgn0034540	-1.55756	2.04245	22.8084	0.00236801	0.0283536	6.08623	6.82346	5.05483	2.71462	1.25679	2.23035
FBgn0037106	-1.06868	1.84798	22.7995	0.00237031	0.0283536	4.93788	4.76675	4.58925	2.33875	1.98654	2.48217
FBgn0037463	-1.65445	1.17773	22.8152	0.0023624	0.0283536	0.918676	5.66202	2.79346	0.0835268	1.29733	2.12243
FBgn0037760	-0.772548	4.58698	22.812	0.00236605	0.0283536	31.9623	28.8666	29.8301	15.703	21.0006	16.3679
FBgn0039226	2.34276	3.93043	26.7988	0.0023671	0.0283536	2.64119	5.87979	5.75319	38.7147	20.1492	18.1306
FBgn0039656	7.3516	-1.24103	36.611	0.00236922	0.0283536	0	0	0	1.08585	0.567583	0.611549
FBgn0035173	-1.01591	4.96848	22.777	0.00237566	0.0283876	36.5557	58.1446	31.6924	18.1671	22.825	19.8933
FBgn0004889	-0.738877	4.56118	22.7342	0.0023875	0.028495	32.4599	30.5604	25.0413	19.8376	15.9329	17.3392
FBgn0036089	-1.09737	2.60582	22.7428	0.00238967	0.028495	2.02874	14.1309	7.08341	0.501161	3.85146	8.23792
FBgn0010411	0.617681	10.4848	22.6879	0.0024004	0.0285169	1173.38	1055.56	1150.07	1907.04	1728.05	1583.41
FBgn0023550	1.06519	3.04609	22.6964	0.0023982	0.0285169	5.51206	3.72629	6.68434	12.1114	11.23	10.0006
FBgn0037912	0.75122	6.33078	22.6951	0.00239838	0.0285169	59.4491	53.6767	61.7402	140.202	87.1913	80.3823
FBgn0043900	-0.873807	2.64377	22.6847	0.00240158	0.0285169	9.07193	7.57356	7.3162	4.30163	4.33796	4.42473
FBgn0033636	-0.656584	4.80962	22.6675	0.00240611	0.0285408	39.0437	29.4232	34.2531	22.0511	22.5817	20.4689
FBgn0003731	-0.765967	4.18495	22.6277	0.0024173	0.0286015	22.8521	19.1396	26.4381	13.4478	13.0139	13.7778
FBgn0026575	-1.10969	3.99129	22.5816	0.00243041	0.0286015	22.2013	26.4954	16.1621	10.3991	11.3922	8.23792
FBgn0030158	-0.981901	4.86175	22.5689	0.00243395	0.0286015	34.3738	40.5052	40.1393	12.8214	26.6359	19.4616
FBgn0030994	1.98696	0.550825	22.649	0.00242235	0.0286015	0.727285	0.43554	0.565342	1.79583	3.16225	1.83465
FBgn0031187	-0.588107	4.8895	22.6117	0.00242181	0.0286015	43.063	28.7215	33.9871	30.6543	20.6762	20.325
FBgn0052698	-0.754032	4.91735	22.5726	0.00243292	0.0286015	45.2831	35.3997	31.8254	28.4826	22.5006	17.3752
FBgn0261934	-0.900421	3.87078	22.5912	0.00242768	0.0286015	21.5506	19.2848	15.9959	9.73087	11.9192	8.81349
FBgn0263980	-0.994238	2.41714	22.595	0.00242704	0.0286015	8.15325	6.36373	6.31853	4.51045	3.68929	2.55411
FBgn0264478	1.29948	3.10627	22.5986	0.00242572	0.0286015	5.66517	5.32327	3.55833	7.89328	13.8652	15.0369
FBgn0002643	-1.13029	4.57314	22.5332	0.00244414	0.0286617	40.4218	29.2296	28.0676	11.819	18.8519	13.9577
FBgn0053276	-0.724153	4.351	22.5354	0.00244353	0.0286617	27.8665	24.85	23.1458	16.0371	16.987	13.0943
FBgn0034718	0.666215	5.59406	22.4781	0.00245999	0.0288178	40.4218	28.3585	40.4386	82.608	51.2852	46.4057
FBgn0051157	1.56788	1.7131	22.4711	0.00246329	0.0288266	1.26318	1.4518	2.12835	5.30395	5.79746	3.45345
FBgn0002873	-0.764013	3.97028	22.3498	0.0024974	0.0288407	19.9812	18.3653	20.5186	9.8144	13.3787	11.5115
FBgn0004177	-0.715712	7.10584	22.3448	0.00249884	0.0288407	196.98	145.059	171.565	110.631	92.9215	108.856
FBgn0004577	1.88258	2.54801	22.7482	0.00250992	0.0288407	3.82782	1.91154	1.79579	11.5267	4.90554	10.864
FBgn0004864	-0.71132	3.45708	22.4056	0.00248113	0.0288407	15.9237	11.8564	12.7036	9.93969	7.25696	7.77026
FBgn0011706	-1.896	2.14916	22.4324	0.00247461	0.0288407	5.4355	8.58982	6.45155	0.918795	3.24333	1.36699
FBgn0024921	-0.823243	5.1583	22.3337	0.00250213	0.0288407	55.733	43.9412	36.98	25.3921	27.0413	24.7138
FBgn0031678	-4.35972	2.13675	27.3932	0.00249375	0.0288407	9.60782	5.51684	9.51105	0.25058	0.0405417	0.899336
FBgn0031896	-1.49086	4.97753	23.5081	0.00250413	0.0288407	42.6802	64.9439	30.5285	8.60326	24.0007	17.663
FBgn0035667	0.928822	10.3946	22.3439	0.0024991	0.0288407	755.343	915.505	1092.97	2078.73	1626.57	1607.26
FBgn0035871	0.967315	6.33791	22.3602	0.00249432	0.0288407	70.4701	40.5052	54.6387	99.1881	110.273	109.971
FBgn0036670	1.24044	1.25809	22.3728	0.0024935	0.0288407	0.84212	2.10511	1.29696	1.96288	3.32442	4.42473
FBgn0039923	-0.672085	4.83408	22.3669	0.00249235	0.0288407	40.6897	30.2942	33.5215	25.1416	23.4331	17.627
FBgn0040319	1.32924	4.04389	22.737	0.00248231	0.0288407	7.34941	8.17848	10.6085	37.3782	20.2708	14.929
FBgn0050108	1.01546	2.9332	22.3066	0.00251033	0.0288407	6.3159	4.71835	4.05716	9.64734	10.0138	10.7561
FBgn0053817	1.20728	1.92201	22.3713	0.00249306	0.0288407	0.979079	4.49424	1.61884	1.93648	5.26896	7.98844
FBgn0085354	0.686678	5.31395	22.3118	0.0025086	0.0288407	32.3451	28.8424	28.3669	63.6056	47.0283	38.1678
FBgn0286222	0.637085	6.50102	22.3194	0.00250633	0.0288407	73.9152	67.2184	68.6725	137.61	98.9216	96.7686
FBgn0286979	1.55312	2.3095	22.4227	0.00247664	0.0288407	1.49285	2.9036	3.15927	8.31091	6.08125	7.48248
FBgn0033702	0.913706	4.2993	22.1971	0.00254286	0.0291849	13.1294	14.397	12.8366	32.4502	19.6627	25.3253
FBgn0030347	0.997513	2.38344	22.182	0.00254776	0.029204	3.48331	3.6053	3.09276	8.64502	6.08125	6.07951
FBgn0040609	1.80467	5.98099	24.9115	0.00254968	0.029204	23.5028	27.4632	29.6971	149.471	50.9203	97.6679
FBgn0034707	0.961078	2.54357	22.1448	0.002559	0.0292812	4.28716	3.26655	4.22344	7.14154	7.50021	8.23792
FBgn0040230	-0.877242	3.14871	22.1343	0.00256197	0.0292856	12.2873	11.8806	9.94337	5.34571	5.91908	7.33858
FBgn0033458	-2.05597	0.867436	22.1734	0.00256779	0.029293	4.09577	0.992064	3.45856	0.960558	0.4865	0.539602
FBgn0263210	1.4893	1.26439	22.127	0.00256651	0.029293	1.00365	1.64915	1.08945	3.21273	4.25643	2.88273
FBgn0025692	1.03317	5.17458	22.0836	0.00257734	0.0293428	19.9429	21.1479	27.2695	69.1602	43.0958	35.7936
FBgn0034053	2.37132	1.01093	22.1169	0.00257648	0.0293428	0.344504	0.387147	1.06417	4.92808	2.87846	2.26633
FBgn0004842	-7.4545	-1.13618	35.0665	0.00258338	0.029382	0.84212	0.556524	0.831386	0	0	0
FBgn0032160	0.784781	6.77151	22.0249	0.00259543	0.0294895	82.145	67.7991	85.6992	187.852	107.233	124.468
FBgn0026268	3.13448	-1.40194	20.3065	0.00260818	0.029575	0.0382782	0.07259	0.0665109	0.793504	0.405417	0.575575
FBgn0053318	3.64196	1.92002	25.3826	0.00260589	0.029575	0	0.750097	0.897897	1.62877	9.04079	10.1085
FBgn0035488	-0.907318	4.07461	21.9643	0.00261431	0.0296026	23.9621	22.2367	19.3879	9.64734	14.4734	10.9
FBgn0264542	-1.99602	0.448344	22.0286	0.00261584	0.0296026	3.06225	1.86314	1.23045	0.626451	0.527042	0.395708
FBgn0020261	-0.66828	3.54119	21.9297	0.00262521	0.0296495	12.7849	15.2439	14.6324	8.60326	8.91916	9.17323
FBgn0033598	4.0517	6.24406	30.5188	0.0026245	0.0296495	5.58861	3.29075	9.7771	286.539	125.72	23.8144
FBgn0029996	-0.967699	6.20133	21.9012	0.00263409	0.029661	123.83	92.1651	75.7226	51.9119	56.7989	40.614
FBgn0036820	0.760333	7.38199	21.9091	0.00263159	0.029661	154.759	84.2044	132.988	251.416	199.87	177.277
FBgn0267001	-1.30905	5.97145	22.4543	0.00263276	0.029661	98.2601	104.554	64.2828	25.0998	49.3797	34.3546
FBgn0015625	-0.806083	3.20558	21.8714	0.00264365	0.0297391	11.2921	13.4292	10.1762	5.42924	6.48667	8.02208
FBgn0004396	-1.07859	7.19467	21.8395	0.00265365	0.0297945	271.89	189	133.72	113.012	89.2727	81.5878
FBgn0010583	0.931298	3.5792	21.8309	0.00265647	0.0297945	8.84226	9.19474	6.48481	15.9119	17.3518	13.598
FBgn0035719	-1.47287	1.866	21.8399	0.00265474	0.0297945	5.51206	6.82349	3.3588	1.87935	1.82442	1.90659
FBgn0263352	-0.818155	6.44678	21.8042	0.00266494	0.02986	146.223	94.2945	93.9466	66.0279	64.8667	57.5935
FBgn0011826	-0.757408	3.56606	21.7819	0.00267219	0.0299116	15.6941	13.9131	14.5326	10.6497	7.17587	8.63363
FBgn0039064	-1.83914	0.150267	21.8753	0.00267941	0.0299629	2.71775	0.846884	1.33022	0.668214	0.361307	0.323761
FBgn0013759	-0.73913	3.76354	21.6974	0.00269951	0.0300985	18.1439	17.4942	15.0315	9.3968	11.23	9.71279
FBgn0036046	0.88271	3.50739	21.7035	0.00269757	0.0300985	9.45471	5.1297	9.1785	19.0441	12.3652	12.7706
FBgn0052311	-0.645308	5.88211	21.7003	0.00269847	0.0300985	66.2596	69.3961	80.0126	45.898	43.6228	48.2044
FBgn0034408	-1.56806	5.24876	23.3783	0.00270696	0.0301222	53.3598	75.0339	42.1346	12.9884	28.9062	15.1088
FBgn0262605	1.37788	4.15117	22.2944	0.00270509	0.0301222	12.4404	4.98452	11.6061	40.2599	14.595	22.4834
FBgn0028515	0.619527	6.66404	21.5896	0.00273484	0.0304026	83.5995	68.283	85.2669	151.476	111.003	108.496
FBgn0050458	-2.71127	-0.345859	21.6599	0.00274127	0.0304443	1.37801	0.7259	1.59626	0.208817	0.0810833	0.251814
FBgn0035333	-0.746274	4.71571	21.5422	0.00275061	0.030518	36.2112	31.9638	30.1959	16.9142	19.0546	22.8431
FBgn0265185	0.912729	5.63258	21.5285	0.00275517	0.0305387	32.0388	34.3593	33.5215	92.0909	51.4879	53.8564
FBgn0000289	-0.838192	3.99854	21.5009	0.00276447	0.0305616	21.5889	22.9143	16.661	11.652	12.4463	10.1445
FBgn0015371	-0.780883	2.7188	21.4895	0.00276859	0.0305616	8.61259	7.93651	8.04781	5.42924	4.58121	4.42473
FBgn0039941	1.63654	1.80856	21.496	0.00276773	0.0305616	1.33974	1.16144	1.82905	10.1485	3.44604	2.87788
FBgn0051198	1.61065	7.20779	22.9314	0.00277073	0.0305616	77.5133	25.092	94.2792	421.184	164.923	103.819
FBgn0263761	2.28621	-0.392065	21.6547	0.00276324	0.0305616	0.459338	0.0967867	0.133022	2.25522	0.932458	0.467655
FBgn0003744	-0.80983	4.12994	21.433	0.00278739	0.0306559	24.498	24.3419	17.7584	12.0279	12.3652	13.562
FBgn0032016	0.633494	3.98271	21.4362	0.0027863	0.0306559	12.0576	12.2435	12.7368	18.9188	20.5952	17.9507
FBgn0035926	2.53977	6.75508	26.8122	0.00278677	0.0306559	40.4218	5.17809	30.0629	420.641	122.395	29.3184
FBgn0052069	0.770971	5.09311	21.4145	0.00279366	0.0306653	26.9861	19.7929	28.8325	44.8121	39.4065	44.643
FBgn0053965	2.3229	1.52507	21.55	0.00279159	0.0306653	0.956954	0.338753	1.52975	6.80743	2.87846	4.53265
FBgn0260660	-1.09822	3.86113	21.3587	0.00281284	0.0308459	18.3352	25.1887	15.7298	6.93272	12.2841	8.16597
FBgn0020622	-0.939792	5.51631	21.3215	0.00282558	0.0309557	70.8529	64.7503	44.4293	33.5778	27.8116	32.6999
FBgn0033541	1.18767	8.19512	21.2816	0.00283942	0.0310701	215.812	196.041	115.928	518.868	346.915	364.591
FBgn0250849	-0.849306	3.26934	21.2774	0.00284151	0.0310701	3.59815	21.1963	11.6061	1.46172	7.37858	11.9432
FBgn0033439	-1.43784	5.88904	22.3191	0.00285278	0.0311479	100.442	101.723	56.634	23.2622	42.8525	30.1098
FBgn0263030	1.45105	4.94161	22.3308	0.00285412	0.0311479	17.6845	8.29946	23.046	60.4316	34.7847	39.8945
FBgn0262577	1.47529	8.04903	22.1044	0.00285711	0.0311505	184.692	73.0256	146.856	671.555	183.127	329.625
FBgn0002440	1.79601	4.84913	24.0074	0.00287473	0.031197	13.3208	5.29907	17.0933	81.0627	24.2439	31.7286
FBgn0019828	-1.31448	2.45799	21.2211	0.00286662	0.031197	2.48808	12.1467	6.7176	0.375871	3.4055	7.15872
FBgn0027795	-1.13853	1.90534	21.1975	0.00287428	0.031197	2.1053	9.14634	3.49182	0.542924	2.18925	4.31681
FBgn0037894	0.785104	3.55761	21.1801	0.00287515	0.031197	8.61259	7.81553	9.37803	15.3272	12.7301	16.4399
FBgn0038834	0.610866	11.8394	21.1895	0.00287172	0.031197	3019.8	2718.23	2939.85	4713.75	4540.06	4055.72
FBgn0004656	-0.851094	7.11061	21.1515	0.00288519	0.0312072	214.32	181.064	136.58	108.794	99.6919	88.2788
FBgn0028984	0.687785	6.8766	21.152	0.00288501	0.0312072	90.5662	99.3758	80.2121	144	156.531	134.001
FBgn0036599	1.17167	6.14776	21.3236	0.00288646	0.0312072	45.8573	26.1808	53.7075	153.731	63.1234	82.5591
FBgn0265533	7.29261	-1.38292	33.2641	0.00288711	0.0312072	0	0	0	0.626451	0.770291	0.611549
FBgn0002535	0.992496	14.3462	21.1215	0.00289588	0.0312127	16988.7	8183.41	15640.9	42551.4	18428.7	23174.6
FBgn0051915	0.785408	2.78441	21.1246	0.002895	0.0312127	5.05272	5.1297	4.82204	9.27147	8.87862	7.84221
FBgn0265178	-0.57428	6.5038	21.1301	0.0028928	0.0312127	118.701	95.9398	109.942	81.2298	73.3804	64.8601
FBgn0029911	-0.777737	5.20371	21.0239	0.00293099	0.031561	55.4651	46.5786	37.2128	28.8167	25.3791	27.1959
FBgn0045823	-0.856058	8.31856	21.0085	0.00293659	0.0315913	496.277	389.736	347.619	201.675	235.628	244.116
FBgn0001296	-0.753181	3.46769	21.001	0.00293944	0.031592	14.2778	12.1467	14.9317	8.18562	9.04079	7.33858
FBgn0030764	-0.997519	2.78742	20.9983	0.00294245	0.0315944	3.13881	15.5827	7.0169	0.668214	5.39204	8.95739
FBgn0262985	1.58443	0.690261	21.0736	0.00294576	0.0315999	0.191391	1.33082	0.73162	0.501161	2.18925	4.31681
FBgn0250819	-0.743703	4.90367	20.9621	0.00295352	0.0316533	41.9912	27.9956	41.8021	26.2691	23.5952	17.5191
FBgn0038449	0.922262	3.67955	20.944	0.00296024	0.0316654	10.2203	6.07337	10.2427	18.9606	14.3517	16.7277
FBgn0260228	0.839598	11.0404	20.9478	0.00295876	0.0316654	1745.52	1255.42	1532.08	2351.7	2843.88	2908.38
FBgn0023530	0.655541	5.01157	20.9203	0.00296889	0.031728	23.8728	24.3169	26.0611	47.3116	37.8659	33.7783
FBgn0003310	-0.729955	4.02283	20.9097	0.00297281	0.0317399	23.5028	17.0587	20.0863	11.6102	12.4868	12.3389
FBgn0025455	-0.832871	5.05376	20.8763	0.00298516	0.0317977	50.4506	33.6818	43.4649	21.4246	25.5007	24.318
FBgn0031977	0.646487	6.91203	20.868	0.00298823	0.0317977	94.1643	99.5209	86.7967	164.59	137.963	139.181
FBgn0033798	1.30513	3.33998	20.8651	0.00298946	0.0317977	6.39246	6.43632	4.28995	8.8956	19.46	14.965
FBgn0261565	-0.732974	6.76255	20.8697	0.00298763	0.0317977	160.807	122.242	123.444	82.4827	90.6916	71.3354
FBgn0033699	0.622296	11.8709	20.8436	0.00299735	0.0318518	3305.21	2657.74	2857.14	4972.43	4668.21	4010.57
FBgn0036004	-0.646315	5.32602	20.8191	0.00300652	0.0319193	55.5416	47.8126	42.966	33.4107	32.4739	28.0233
FBgn0033429	0.719035	3.51797	20.8097	0.00301012	0.0319276	8.22981	9.4851	8.18084	14.1996	12.7301	15.5405
FBgn0001285	-2.75312	7.4078	26.1902	0.00302444	0.03193	200.807	147.188	530.324	68.7008	40.0146	31.2969
FBgn0034740	-1.04948	1.91681	20.7835	0.00302374	0.03193	2.06702	9.09795	3.69135	0.709978	2.31091	4.10097
FBgn0035141	0.703071	4.40864	20.7899	0.0030175	0.03193	17.7228	17.0829	13.535	26.1021	26.9197	25.721
FBgn0037234	-1.33486	1.76886	20.7883	0.00301944	0.03193	5.85656	3.77468	4.68902	1.46172	2.06762	2.12243
FBgn0038873	4.06244	1.5821	24.1971	0.00301882	0.03193	0.114835	0.0967867	0.79813	5.26219	3.64875	7.80624
FBgn0262160	-1.02895	6.52413	20.719	0.00304435	0.0321102	166.242	111.571	93.3813	60.5152	53.9204	66.1192
FBgn0038523	-3.76563	10.2178	27.4737	0.00305095	0.0321499	3133.6	2175.11	1279.14	82.8168	109.746	364.195
FBgn0040575	0.621936	5.56316	20.6915	0.00305484	0.0321508	36.4791	41.4247	33.9538	54.0418	53.8393	63.5651
FBgn0053558	-0.801767	3.23784	20.687	0.00305671	0.0321508	12.8623	11.3635	11.0171	8.97558	6.75833	5.17036
FBgn0053966	1.23059	2.69044	20.6704	0.00306332	0.0321905	3.10053	4.33121	3.85763	11.9026	6.77046	8.45376
FBgn0001227	-1.21159	5.04062	21.0442	0.00306719	0.0322012	41.0725	56.7896	38.9089	11.0673	29.7981	19.2818
FBgn0028864	0.773671	4.83855	20.6415	0.00307407	0.0322436	24.498	15.5827	22.9795	41.2622	39.2443	27.8075
FBgn0033029	-0.653996	4.48506	20.6258	0.00308015	0.0322775	32.3451	24.3419	25.2409	17.833	16.7842	17.3752
FBgn0035137	-0.986229	2.11581	20.6155	0.00308479	0.0322962	5.39722	5.66202	5.78645	3.54989	2.67575	2.44619
FBgn0002563	1.15704	13.723	20.5559	0.00310733	0.0323416	8472.11	5179.69	10902.2	26496	13620.5	16460.3
FBgn0011259	-1.46714	2.55399	20.56	0.00310632	0.0323416	11.56	7.06543	6.91713	3.25754	4.13525	1.83465
FBgn0035041	-1.73938	2.3898	20.5874	0.00309696	0.0323416	8.4212	9.24313	5.68668	1.00232	3.60821	2.91385
FBgn0035246	-0.762624	3.63489	20.5402	0.0031136	0.0323416	17.3017	14.8326	14.4329	7.85152	9.60837	10.0366
FBgn0037040	-1.52653	0.997631	20.3531	0.00310047	0.0323416	0.574173	5.22648	2.22811	0.0835268	0.891916	2.26633
FBgn0086712	0.569061	4.80444	20.5368	0.00311482	0.0323416	24.7277	19.5751	22.6802	39.1323	29.8387	31.3688
FBgn0259171	-1.03739	4.86691	20.5437	0.00311214	0.0323416	47.886	39.5132	30.0297	17.0812	23.3925	16.6917
FBgn0262699	-0.861016	4.04755	20.5588	0.00310622	0.0323416	25.9526	18.9944	18.7893	10.3991	11.5949	13.0224
FBgn0264389	0.913304	6.24116	20.5547	0.00310782	0.0323416	44.0199	56.7896	54.1398	126.752	89.0295	82.8109
FBgn0010313	-1.06163	5.39426	20.524	0.00311986	0.0323584	68.4031	63.3711	38.4765	24.9745	27.6089	28.9946
FBgn0029893	-0.639007	4.90509	20.5182	0.00312215	0.0323584	39.5031	37.3839	32.025	26.1439	21.7708	22.4834
FBgn0266450	-0.778998	4.07859	20.5105	0.00312518	0.0323602	25.1488	21.1237	17.4924	11.9861	12.8517	12.3029
FBgn0031384	-1.47665	2.44103	20.5003	0.0031298	0.0323784	9.07193	9.82385	4.65576	2.33875	2.67575	3.45345
FBgn0027654	0.542576	4.98358	20.4866	0.00313461	0.0323986	30.6225	20.5188	24.7753	50.1996	32.9604	30.4335
FBgn0030266	-0.601181	4.06225	20.4556	0.00314692	0.032437	17.8759	20.8817	21.4498	11.4014	13.7842	14.3534
FBgn0032785	0.846732	5.46351	20.4616	0.00314455	0.032437	38.5461	18.8492	36.5145	76.9699	45.8526	47.7368
FBgn0063493	2.27971	4.37937	24.6602	0.00314336	0.032437	5.05272	3.07298	9.91012	67.1973	19.7032	19.7854
FBgn0000414	-1.12808	1.86677	20.4343	0.00315646	0.0325058	5.51206	4.13763	5.05483	2.04641	2.02708	2.62606
FBgn0000084	0.602486	6.06781	20.411	0.00316474	0.0325319	56.0775	52.1196	50.648	89.8331	83.9212	69.5367
FBgn0259211	-0.647696	5.89366	20.4151	0.00316309	0.0325319	88.2695	57.8784	71.5989	50.4084	43.7039	44.4272
FBgn0004403	0.633785	11.9718	20.3877	0.00317408	0.0325431	3172.63	2982.69	3231.23	5519.96	4983.82	4209.59
FBgn0034923	-0.568612	4.38688	20.3868	0.00317445	0.0325431	25.2253	24.4144	24.9748	17.9165	15.7707	16.7636
FBgn0264712	-1.2918	4.42435	20.8794	0.00317347	0.0325431	26.4119	40.481	22.4142	5.30395	18.1221	15.5046
FBgn0038826	-0.897895	8.2904	20.3775	0.00317822	0.0325523	507.492	360.627	355.501	192.362	244.669	217.388
FBgn0015778	-0.686784	7.73128	20.3628	0.00318413	0.0325834	311.584	238.628	235.848	168.432	170.194	149.829
FBgn0034248	0.709785	6.03934	20.3419	0.00319259	0.0326405	51.8669	48.1998	47.9543	101.318	65.4748	79.4653
FBgn0039682	0.639755	9.8908	20.3329	0.00319626	0.0326485	842.541	699.913	682.501	1180.48	1203.24	1087.12
FBgn0037936	1.18816	2.50744	20.3145	0.00320414	0.0326701	3.02398	3.94406	3.09276	10.6497	6.40558	6.69106
FBgn0266446	-1.0367	6.71032	20.3187	0.00320203	0.0326701	140.118	110.721	167.727	92.8426	47.4387	68.9694
FBgn0265835	5.99299	5.20901	32.2466	0.00320721	0.032672	0.689007	1.35501	0.665109	6.51509	156.937	55.6149
FBgn0024734	-0.645808	5.49166	20.2713	0.0032214	0.0327467	66.2251	49.2768	47.0702	46.3264	33.092	27.5446
FBgn0039045	0.754941	4.75206	20.2669	0.00322321	0.0327467	21.7037	15.5343	18.9556	56.5476	26.7575	21.9078
FBgn0040512	0.617352	7.3194	20.2688	0.00322243	0.0327467	131.753	127.662	117.891	202.093	202.587	175.982
FBgn0036732	-0.748876	5.2779	20.2197	0.00324267	0.0329148	45.3214	42.441	56.6007	36.543	26.6359	24.7857
FBgn0004395	-0.938739	3.44719	20.1993	0.00325124	0.0329723	18.986	12.1467	11.7059	7.43388	8.06779	6.65509
FBgn0052557	0.924037	2.77969	20.1519	0.00327114	0.0331444	5.62689	4.64576	3.82437	9.355	8.06779	9.3531
FBgn0035424	-0.586116	5.32273	20.1267	0.00328142	0.0332189	50.2975	44.1589	49.1515	35.1648	28.4602	32.448
FBgn0013307	-0.739521	4.86329	20.1078	0.0032894	0.03327	43.1778	30.1733	35.7828	21.0905	20.5141	23.4547
FBgn0002735	0.666363	3.56169	20.0776	0.00330219	0.0333397	9.45471	9.31572	8.44688	15.1601	13.2571	14.857
FBgn0026404	-1.11674	3.63082	20.0808	0.00330093	0.0333397	18.2587	15.1955	16.7275	5.05337	10.2165	8.38181
FBgn0032253	-1.09124	4.31941	20.0594	0.0033099	0.0333479	30.9288	29.6409	20.6184	11.1091	16.3383	10.6481
FBgn0040070	0.686088	6.61862	20.0549	0.00331179	0.0333479	81.4942	71.3318	67.9076	164.464	103.422	100.654
FBgn0051676	-0.791732	4.30414	20.0548	0.00331183	0.0333479	29.0914	23.132	22.6137	13.0719	13.4598	16.6917
FBgn0033919	-0.697811	5.95162	20.0445	0.00331622	0.0333624	89.992	70.6543	67.309	59.6381	38.474	44.8229
FBgn0040959	0.60685	9.83044	20.0362	0.00331975	0.0333683	838.254	568.985	707.144	1556.65	903.187	888.184
FBgn0034856	1.32004	9.32746	20.4575	0.0033411	0.0334642	457.654	231.853	427.133	894.822	725.817	1117.19
FBgn0038353	1.09365	8.86329	20.0059	0.00333273	0.0334642	329.767	157.569	386.827	907.059	548.853	463.949
FBgn0262740	-0.843982	4.81554	19.9912	0.00333904	0.0334642	48.4985	29.6651	30.462	20.5058	21.3655	18.0227
FBgn0264693	-0.60927	6.93856	19.9864	0.00334109	0.0334642	162.721	117.814	158.994	127.462	90.9755	77.5947
FBgn0265011	-2.0926	1.29709	19.9815	0.00334991	0.0335228	4.40199	3.82308	3.22578	0.417634	1.58112	0.755442
FBgn0014380	0.579423	5.4884	19.9585	0.00335311	0.0335252	40.039	33.9963	33.6545	55.8377	55.9475	49.5354
FBgn0013576	-0.591458	5.4701	19.9383	0.0033619	0.0335676	57.7235	51.1034	50.3488	38.4224	37.2984	30.6134
FBgn0030007	0.642855	5.62912	19.9351	0.00336328	0.0335676	43.4075	31.0927	41.403	63.021	58.9881	58.7087
FBgn0030105	1.40371	7.47643	20.6558	0.00337638	0.0336674	87.0063	53.5472	137.245	399.634	216.168	174.687
FBgn0034617	-0.715669	3.34014	19.8988	0.00337922	0.0336674	10.9093	12.7758	13.8343	7.55917	7.45966	7.73429
FBgn0085330	0.982409	5.70499	19.8888	0.00338344	0.0336798	31.6178	26.0356	43.1656	102.654	56.0286	53.2047
FBgn0011656	-0.784489	4.82037	19.8789	0.00338776	0.0336932	36.326	40.0213	30.2957	15.2019	24.6899	22.4834
FBgn0051550	-0.580239	4.75271	19.8596	0.00339626	0.0337481	31.8857	34.3593	30.3622	22.7193	20.8384	21.1164
FBgn0030234	0.811177	5.13251	19.8413	0.00340428	0.0337686	24.9957	20.0107	30.0297	58.594	35.8794	40.65
FBgn0035542	-0.594189	8.6294	19.8453	0.00340255	0.0337686	575.895	364.45	482.437	394.413	289.103	269.369
FBgn0003326	-1.24663	2.29979	19.8123	0.00341778	0.0338511	7.5408	7.23481	5.5204	1.83759	3.68929	3.20164
FBgn0053198	-0.62692	4.54575	19.809	0.00341858	0.0338511	29.8953	30.1249	24.7753	17.7912	18.7302	18.3465
FBgn0086446	0.557884	5.09542	19.7845	0.00342946	0.0339292	25.9143	28.7457	28.2006	41.8052	40.7038	39.3909
FBgn0035929	1.87866	3.44414	21.6829	0.00344046	0.0339491	5.24411	1.62118	6.68434	27.8144	10.8652	12.8785
FBgn0036117	-1.37814	1.99799	19.7661	0.00343879	0.0339491	4.5551	6.21855	6.18551	2.00464	1.41896	3.02177
FBgn0039094	1.13742	3.14102	19.7677	0.0034371	0.0339491	4.28716	4.81514	7.11666	15.0766	10.176	11.1518
FBgn0024244	-1.20242	2.85029	19.7317	0.00345335	0.0340326	12.4404	6.41212	11.1738	3.884	4.3785	4.53265
FBgn0036621	-1.02061	3.44249	19.7279	0.00345493	0.0340326	15.962	10.4046	17.0933	6.30627	7.37858	7.62637
FBgn0262880	-2.24655	-0.00523132	19.8157	0.00346094	0.0340622	1.11007	1.79055	1.56301	0.12529	0.567583	0.251814
FBgn0016926	-1.4515	2.10289	19.6668	0.00348346	0.0341405	5.85656	4.3554	8.31386	2.04641	1.86492	2.8419
FBgn0031939	-1.15339	5.77296	19.9594	0.00347389	0.0341405	100.579	67.3153	58.4934	27.9543	41.4888	31.7818
FBgn0039354	1.49192	0.918594	19.6956	0.00347964	0.0341405	0.574173	1.66957	0.698364	1.16937	3.64875	3.20164
FBgn0263120	0.592875	4.12572	19.6633	0.00348397	0.0341405	16.1151	10.7433	14.1336	27.4385	20.0276	15.9722
FBgn0286508	0.929794	6.47813	19.6641	0.00348363	0.0341405	58.8336	50.1839	74.1929	96.9746	111.084	143.282
FBgn0003748	-0.787411	4.26085	19.6315	0.00349849	0.034244	26.7947	23.495	22.2479	12.7796	16.8653	12.3749
FBgn0030828	1.35717	1.67927	19.6303	0.00350058	0.034244	1.64596	1.16144	2.22811	7.1833	3.28387	3.45345
FBgn0003862	-0.644919	4.75573	19.5919	0.00351664	0.0343457	37.6274	24.8258	36.0156	24.181	20.6762	18.3465
FBgn0039568	2.10285	0.428437	19.6733	0.00351704	0.0343457	0.191391	0.556524	0.565342	0.375871	2.87846	3.16566
FBgn0083983	0.545319	5.89776	19.5833	0.00352059	0.0343507	50.1444	46.9658	47.522	79.7681	66.2451	66.7307
FBgn0033885	1.67316	0.683099	19.313	0.00353512	0.0344629	0.0765564	1.57278	0.498831	0.12529	2.71629	4.20889
FBgn0029979	-0.638389	5.10115	19.5231	0.00354848	0.0345633	48.9578	38.0856	38.144	26.6033	26.4737	27.2319
FBgn0004837	-0.80452	2.95767	19.4954	0.00356161	0.0346615	10.0289	9.24313	10.0431	4.84455	5.3515	6.61911
FBgn0039085	1.5504	0.979141	19.4952	0.00356635	0.0346777	1.26318	0.58072	1.09743	3.50812	3.36496	1.7627
FBgn0031703	1.94497	0.736076	19.5171	0.00357466	0.034699	0.612451	0.21777	0.79813	5.76335	1.29733	1.11518
FBgn0032115	1.01994	2.1203	19.4733	0.00357463	0.034699	0.803842	5.22648	2.56067	1.41996	5.63529	9.96464
FBgn0036468	2.72119	1.68107	20.4143	0.00357953	0.0347166	0.995233	0.822687	0.199533	10.942	3.56767	2.55411
FBgn0261988	-0.594235	3.72805	19.4459	0.00358472	0.0347372	16.4979	15.7278	15.2642	11.1508	10.2976	10.1085
FBgn0263776	1.2472	3.8981	19.7057	0.0035888	0.0347469	8.19153	4.76675	11.5396	35.5824	16.014	13.1303
FBgn0001105	-0.967406	7.81953	19.4248	0.00359458	0.0347732	376.734	308.556	210.341	164.255	147.815	147.203
FBgn0030999	0.729071	6.85875	19.3823	0.00361477	0.0348578	82.145	75.6146	104.156	139.406	145.058	149.65
FBgn0031374	-0.829726	5.48474	19.3895	0.00361137	0.0348578	59.8288	63.5405	48.0208	33.7448	36.8929	26.1527
FBgn0035478	4.98378	2.05474	21.4086	0.00361458	0.0348578	0.153113	0.411344	0.133022	0.334107	17.5545	6.15146
FBgn0264001	-0.788501	3.22854	19.3808	0.00361564	0.0348578	15.005	10.5014	9.57756	8.72855	6.48667	5.50394
FBgn0033968	0.664829	7.74107	19.3182	0.00364555	0.0349186	190.97	119.241	178.216	347.722	253.953	193.249
FBgn0036227	-0.929043	8.01608	19.3265	0.00364153	0.0349186	420.983	212.471	385.331	228.863	135.815	169.327
FBgn0037340	0.58621	4.28539	19.3253	0.00364212	0.0349186	15.7706	15.5101	15.098	26.7286	21.4871	22.0517
FBgn0038646	-1.1082	8.07151	19.3136	0.00364777	0.0349186	483.377	317.702	300.928	137.903	169.261	204.401
FBgn0044323	-0.644136	5.1416	19.3302	0.00363974	0.0349186	44.9769	46.6996	37.2461	24.5151	29.6765	28.2032
FBgn0261793	-0.755284	6.78489	19.3083	0.0036503	0.0349186	176.807	123.33	114.299	93.0488	86.6781	67.0185
FBgn0263390	-1.2656	3.81112	19.5584	0.00363758	0.0349186	18.5649	14.397	22.7467	17.3318	5.55421	5.18018
FBgn0263995	-0.814589	3.31256	19.3035	0.00365277	0.0349186	18.0673	8.88018	10.9077	8.81212	6.89208	5.64783
FBgn0264750	0.895978	8.07924	19.3477	0.00363132	0.0349186	171.18	205.769	179.879	465.161	291.251	309.156
FBgn0265297	-0.639415	10.4862	19.3286	0.00364053	0.0349186	2224.5	1467.17	1530.48	1369.25	1059.6	954.807
FBgn0027101	-0.658503	3.64822	19.296	0.00365636	0.0349235	17.5314	12.4613	15.7963	10.4826	9.20296	9.31712
FBgn0061361	0.600186	3.73014	19.2394	0.00368382	0.0351561	10.6413	9.79965	10.9078	17.9165	15.4058	14.6052
FBgn0028400	-1.52434	0.86573	19.2472	0.00368786	0.0351651	3.29192	2.22609	2.22811	1.16937	0.567583	0.971283
FBgn0025678	0.586674	7.26098	19.1286	0.00373847	0.035519	131.332	119.604	115.463	204.891	168.207	180.443
FBgn0033486	-0.723059	3.9574	19.1359	0.00373484	0.035519	22.6607	16.7441	18.4235	10.8585	11.8382	12.231
FBgn0085342	1.37757	2.4404	19.1449	0.00373096	0.035519	2.41153	2.39547	3.42531	13.2808	5.18933	5.61186
FBgn0259216	-1.00254	1.67806	19.1272	0.00374066	0.035519	4.63166	3.26655	4.55599	2.54757	1.98654	1.7627
FBgn0262114	-0.679558	5.66956	19.1261	0.00373973	0.035519	69.7812	62.8146	55.0377	34.246	41.9606	41.0817
FBgn0265140	-0.751202	4.48884	19.1034	0.00375107	0.035588	29.6273	31.4557	23.1458	16.413	18.4059	15.1808
FBgn0000541	-0.663052	3.48544	18.9975	0.00380468	0.0359161	16.7658	10.6465	13.5017	9.98145	8.14887	7.73429
FBgn0017482	1.1875	3.53584	19.0263	0.00379003	0.0359161	6.23934	4.50058	8.61316	28.1485	11.2706	10.5762
FBgn0026879	0.750924	8.28533	19.0177	0.00379423	0.0359161	259.603	245.33	187.96	450.585	376.308	351.784
FBgn0039719	3.77417	3.80601	24.8963	0.00380313	0.0359161	1.41629	0.338753	1.89556	60.5569	17.1897	2.48217
FBgn0040942	-1.84358	4.47139	21.8585	0.0038022	0.0359161	33.2637	28.4311	41.9018	6.93272	15.5275	6.51119
FBgn0262811	3.98209	-0.63842	17.711	0.0037956	0.0359161	0.0382782	0	0.166277	1.75406	0.445958	1.18712
FBgn0028940	-2.61733	3.65851	23.1627	0.00381977	0.0359496	18.5649	8.0333	34.8517	9.64734	2.83792	1.36699
FBgn0029946	-1.91806	0.363295	18.6155	0.00382409	0.0359496	0.344504	3.43593	1.82905	0.12529	0.527042	0.755442
FBgn0030304	0.812892	2.43724	18.9606	0.00382386	0.0359496	4.70822	3.12137	3.69135	9.02089	5.67583	5.97159
FBgn0033139	1.41852	4.30137	19.8584	0.00382336	0.0359496	10.3734	7.50097	13.2357	17.6659	29.717	39.4988
FBgn0262354	0.961686	2.68294	18.9836	0.00381268	0.0359496	1.99047	7.76713	2.79346	2.04641	9.73	13.7419
FBgn0036605	-1.59211	4.30142	20.5877	0.00383037	0.0359788	41.6225	24.0028	22.8123	6.54015	12.5519	10.293
FBgn0030743	0.67092	4.83356	18.9214	0.00384358	0.0359965	21.8951	18.1717	24.8086	44.9374	30.3657	30.5774
FBgn0039565	0.75341	2.99541	18.9131	0.00384814	0.0359965	5.78	5.95238	5.91947	10.8167	8.59483	10.4323
FBgn0040007	0.555991	10.4636	18.9128	0.00384802	0.0359965	1247.26	1015.87	1146.98	1937.57	1611.86	1512.54
FBgn0043362	-1.37711	2.83243	18.9274	0.0038408	0.0359965	12.4787	10.5981	7.41596	3.46636	5.39204	2.87788
FBgn0052438	-0.813144	2.63063	18.9244	0.00384242	0.0359965	8.38292	8.13008	6.81736	4.88632	4.21633	4.24487
FBgn0000562	-0.771481	3.44648	18.9013	0.00385413	0.0360228	13.627	11.1547	15.8628	10.1903	6.93262	7.19469
FBgn0000077	-1.01054	2.395	18.869	0.00387148	0.0361076	8.95709	5.03291	6.91713	3.4246	3.4055	3.3815
FBgn0015011	-0.623365	4.69204	18.857	0.00387705	0.0361076	28.9	30.8266	33.8873	16.0789	22.2574	22.6633
FBgn0025549	-0.764124	5.72705	18.866	0.00387234	0.0361076	62.7762	85.6078	51.7122	30.2367	40.1362	46.8014
FBgn0026562	0.637309	7.16232	18.8622	0.00387434	0.0361076	113.954	100.029	117.292	223.309	148.707	155.837
FBgn0261553	-0.555228	5.97299	18.853	0.00387914	0.0361076	83.2168	63.8308	76.421	56.6312	51.8122	44.5351
FBgn0259685	-0.943042	4.41553	18.8297	0.00389137	0.0361917	32.7278	25.6969	25.5402	12.6543	18.6897	12.2669
FBgn0024315	0.910515	5.36032	18.7937	0.00391028	0.0363377	29.2828	29.4958	24.2432	75.9258	40.0146	47.1972
FBgn0015801	0.616128	8.19828	18.7824	0.0039163	0.0363638	220.482	256.219	219.719	369.355	351.861	344.302
FBgn0016754	-1.04406	3.02615	18.7638	0.00392632	0.0363956	11.2921	8.78339	12.4708	4.05105	6.44612	5.36004
FBgn0034279	1.66419	0.394392	18.7859	0.00392936	0.0363956	0.689007	0.483934	0.565342	3.00696	1.13517	1.72673
FBgn0052062	-1.0031	5.98882	18.7617	0.00392723	0.0363956	105.265	85.1239	63.5178	36.3759	50.5554	39.7146
FBgn0039325	3.45868	1.05784	19.757	0.00394031	0.0364672	0.0765564	0.07259	0.565342	8.47797	1.946	1.2231
FBgn0034435	-1.48764	3.30101	19.1207	0.00394437	0.0364749	6.00967	22.2851	11.3068	0.584687	7.33804	10.9359
FBgn0031288	-0.936588	2.20284	18.7034	0.00395906	0.0365809	5.93312	6.31533	5.55366	2.58933	2.83792	3.88513
FBgn0031558	0.787891	10.8768	18.6865	0.00396746	0.0365989	1462.88	1115.32	1389.18	3672.96	1715.44	1926.38
FBgn0033476	-0.585919	6.19499	18.6894	0.0039659	0.0365989	101.514	76.7761	85.1339	61.6845	61.2179	52.809
FBgn0036397	1.08552	1.91468	18.6678	0.00397855	0.0366414	2.29669	2.08091	2.72695	4.00929	4.94608	6.22341
FBgn0052100	-1.13313	2.79041	18.6675	0.00397808	0.0366414	8.91882	11.0821	8.14758	3.00696	6.04071	3.77721
FBgn0035571	-1.047	3.00234	18.6462	0.00399321	0.0367168	3.02398	19.0428	7.61549	0.501161	6.16233	11.0438
FBgn0035578	-0.889853	2.20577	18.6422	0.00399209	0.0367168	6.12451	6.38792	5.15459	2.83991	3.36496	3.30956
FBgn0014024	-0.572841	4.17904	18.5909	0.00401939	0.0368048	23.5028	20.0832	20.6184	18.1253	13.2166	12.6986
FBgn0031256	0.66608	5.16511	18.589	0.00402045	0.0368048	33.3786	23.7853	26.1055	44.9792	40.5417	46.1539
FBgn0031988	0.573459	4.96583	18.5856	0.00402227	0.0368048	22.9669	25.8179	26.5046	37.4618	39.2443	35.1461
FBgn0035400	-0.614049	4.62821	18.5922	0.00401869	0.0368048	30.8522	31.746	26.9036	19.2529	17.96	21.1884
FBgn0053002	0.61321	5.23294	18.614	0.0040068	0.0368048	27.4072	29.1086	32.2245	49.8655	46.2175	40.4701
FBgn0263077	-0.683907	3.8005	18.6045	0.00401202	0.0368048	19.1391	15.873	16.1289	11.4014	11.7976	8.81349
FBgn0031260	0.556842	5.83635	18.5749	0.00402817	0.036829	49.0343	38.8841	49.7834	79.7681	63.6099	61.4067
FBgn0000382	-2.00517	5.63086	21.8287	0.00404973	0.0368477	59.3695	125.169	55.7361	13.8237	29.9603	12.5547
FBgn0003415	-0.940597	4.48582	18.5535	0.00403996	0.0368477	34.4886	31.5283	21.9819	12.7796	17.8383	15.3247
FBgn0015391	-0.613092	3.98135	18.5367	0.00404926	0.0368477	22.8521	16.6957	17.3926	14.2413	11.3517	11.7993
FBgn0031436	0.559027	6.51667	18.5595	0.00403661	0.0368477	77.0923	65.3794	77.1526	132.306	104.76	92.3438
FBgn0033504	-0.547024	6.33292	18.5498	0.00404201	0.0368477	108.404	76.7034	100.332	79.8934	60.6503	57.2697
FBgn0283461	0.955879	7.84951	18.5375	0.00404876	0.0368477	123.524	222.658	134.917	223.017	399.457	279.909
FBgn0037550	0.803801	2.87604	18.5091	0.00406482	0.0369553	4.28716	5.73461	5.98598	8.68679	9.89216	9.10128
FBgn0019972	-0.626296	5.13322	18.4365	0.00410514	0.0372211	46.0869	40.7472	40.5716	23.8051	28.8251	30.0738
FBgn0029762	1.85255	4.12055	21.0987	0.00410955	0.0372211	7.57908	3.19396	11.7724	35.1648	24.5682	21.8719
FBgn0032020	0.745998	3.8408	18.4212	0.00411377	0.0372211	13.8184	8.95277	9.34478	18.6682	18.2843	16.5838
FBgn0034126	-0.677958	3.58064	18.4303	0.00410873	0.0372211	15.2347	15.4133	13.2357	8.22739	8.757	10.4323
FBgn0040725	9.58459	0.978306	40.7267	0.00411102	0.0372211	0	0	0	7.35036	0.891916	3.41748
FBgn0053832	1.13838	2.83285	18.4462	0.0041001	0.0372211	2.08317	6.8669	4.69969	5.24682	7.70437	15.7179
FBgn0012042	5.37493	6.37996	28.3871	0.00412866	0.0372394	2.9857	0.653334	7.90964	250.26	91.9826	145.783
FBgn0029123	-1.14678	4.34889	18.6549	0.00412084	0.0372394	33.6848	30.8266	19.1884	9.68911	15.4464	12.9145
FBgn0037312	0.670065	5.43263	18.3943	0.00412895	0.0372394	31.2733	35.6417	32.4906	61.8098	45.731	51.8377
FBgn0043471	3.26501	3.94251	23.8236	0.00412479	0.0372394	2.9857	0.411344	4.52274	52.6219	19.6627	11.9432
FBgn0035947	0.566692	6.69201	18.3638	0.00414635	0.0373482	81.1115	78.615	89.1578	136.483	120.936	113.712
FBgn0283680	-0.692736	3.40939	18.3618	0.0041476	0.0373482	14.3926	13.284	11.3734	8.4362	8.35158	7.4465
FBgn0034282	-0.648229	7.48411	18.3539	0.00415196	0.0373578	257.957	206.349	191.019	145.086	136.585	136.771
FBgn0283521	-0.596511	5.83703	18.3474	0.00415567	0.0373614	80.9573	54.8541	70.4988	49.4479	43.6243	43.1727
FBgn0038063	-1.19348	1.98936	18.3308	0.00416642	0.0373987	5.55034	4.88773	5.58691	3.50812	1.54058	2.26633
FBgn0264272	1.89504	2.46471	18.879	0.00416422	0.0373987	2.14358	3.21816	1.26371	12.7378	7.50021	6.00756
FBgn0033738	-0.582596	5.20734	18.3144	0.00417459	0.0374211	45.551	39.8761	47.2227	28.1903	31.4603	28.9226
FBgn0054007	-2.06761	0.0922835	18.3966	0.00417552	0.0374211	1.60768	1.69377	1.39673	0.12529	0.567583	0.467655
FBgn0053977	0.589611	6.22555	18.2999	0.00418299	0.0374585	72.384	51.2002	55.4701	97.7681	89.8809	81.9475
FBgn0031908	-0.573569	9.54322	18.2772	0.00419608	0.0375433	1000.55	723.287	940.264	729.899	543.907	538.235
FBgn0035722	0.725145	4.85582	18.267	0.00420199	0.0375433	17.7994	26.1082	21.9486	36.9188	37.501	33.0956
FBgn0039915	1.12872	2.47829	18.2569	0.0042084	0.0375433	5.51206	2.34708	2.72695	9.60558	5.91908	7.05079
FBgn0085455	1.28527	2.42821	18.2632	0.00420477	0.0375433	3.44504	1.64537	3.92414	11.9443	4.82446	6.25938
FBgn0265623	-0.879721	3.34029	18.2552	0.00420904	0.0375433	14.3962	14.3166	10.3451	6.18249	8.23296	6.79966
FBgn0035056	-1.15671	2.24711	18.2492	0.00421343	0.0375529	4.74649	9.17054	5.38738	1.50348	4.13525	2.94982
FBgn0085407	-1.14652	2.23486	18.2154	0.00423292	0.0376969	6.96663	6.5815	5.55366	2.75638	3.72983	2.15841
FBgn0011766	-0.592065	6.906	18.1976	0.00424252	0.0377217	174.548	117.668	140.172	106.33	90.7322	89.6818
FBgn0030492	1.854	1.51324	18.198	0.00424672	0.0377217	1.33974	0.36295	1.79579	7.47565	3.32442	2.62606
FBgn0032451	0.781742	5.25402	18.1858	0.00424949	0.0377217	24.3832	29.2538	29.2315	60.6822	45.6904	39.3909
FBgn0033401	0.641081	3.14944	18.175	0.00425608	0.0377217	7.65564	6.07337	6.85062	12.1114	10.5003	9.71283
FBgn0034974	-0.970477	1.77665	18.1719	0.00425901	0.0377217	4.09577	5.1055	4.05716	1.62877	2.59467	2.55411
FBgn0038659	-0.607818	3.9014	18.1951	0.00424404	0.0377217	18.4118	16.6957	18.7561	11.5267	11.1084	12.6986
FBgn0052071	9.59949	1.22767	41.3437	0.0042534	0.0377217	0	0	0	10.6496	0.770291	2.51814
FBgn0011638	0.557019	4.4694	18.1419	0.00427546	0.0377494	20.5171	14.2034	18.623	31.2808	25.6629	22.3035
FBgn0032149	0.639709	3.6634	18.1482	0.00427174	0.0377494	9.22504	10.1142	10.2759	15.4107	13.8652	16.7636
FBgn0034819	0.99009	10.829	18.1432	0.0042747	0.0377494	1273.94	1061	1161.81	3765.18	1523.64	2129.05
FBgn0040505	-1.23266	3.11615	18.1434	0.00427479	0.0377494	14.3543	10.8401	10.9743	4.05105	7.25696	4.065
FBgn0001324	-0.667237	4.24247	18.0938	0.00430414	0.0378658	23.1966	26.2292	19.9865	15.3272	13.6625	14.6772
FBgn0031559	-0.882897	2.16062	18.0785	0.00431409	0.0378658	6.39246	5.22648	5.28761	4.09281	3.00008	2.37425
FBgn0036789	-1.16597	1.01354	18.0925	0.00430969	0.0378658	2.83259	2.46806	2.69369	1.54525	1.05408	1.04323
FBgn0039767	-0.648955	4.16932	18.0972	0.0043021	0.0378658	24.3832	19.9139	21.35	12.5708	14.6761	14.6052
FBgn0082598	-0.953339	5.96261	18.075	0.00431539	0.0378658	101.782	87.4468	56.9	46.3156	38.4335	42.8084
FBgn0259700	-0.539306	4.80852	18.0893	0.00430681	0.0378658	37.2064	30.7782	30.9941	25.8933	22.825	20.0012
FBgn0260869	1.83197	0.561069	18.1565	0.00430001	0.0378658	0.344504	1.22815	0.330492	0.960558	1.78383	3.80329
FBgn0284255	0.562872	7.16125	18.0814	0.00431158	0.0378658	115.562	117.983	111.971	187.81	161.315	163.823
FBgn0003380	-1.26373	3.03213	18.023	0.00434709	0.0379293	16.0768	9.99323	8.38037	4.17634	5.95962	4.02899
FBgn0004839	-0.937581	4.49681	18.0184	0.00434959	0.0379293	34.5269	32.3994	21.5828	12.4873	16.6626	17.3032
FBgn0020414	0.543639	6.90963	18.0152	0.00435155	0.0379293	111.849	82.3171	96.6403	172.483	140.842	116.914
FBgn0025578	1.93159	7.96516	20.6527	0.00435587	0.0379293	94.0112	28.2859	122.746	873.857	263.886	116.446
FBgn0032801	1.02575	3.21518	18.0082	0.00435611	0.0379293	6.3159	3.75049	6.4183	23.5128	7.45966	8.02208
FBgn0034215	0.726927	5.02358	18.033	0.00434073	0.0379293	24.0387	24.4144	23.5781	53.5824	32.5955	36.621
FBgn0034318	1.16272	5.68294	18.3825	0.00435502	0.0379293	25.0722	27.7294	40.5384	94.0512	50.7582	69.7885
FBgn0037442	-0.713392	5.88375	18.057	0.00432626	0.0379293	78.6234	73.2433	67.7746	37.5453	53.515	43.0962
FBgn0085279	0.586146	5.47777	18.0492	0.00433094	0.0379293	35.5987	32.3752	38.3435	58.1346	56.3934	46.1899
FBgn0262141	-1.3734	1.57884	18.012	0.00435589	0.0379293	4.09577	4.74255	3.72461	1.29467	2.31087	1.2231
FBgn0053136	-1.17707	1.10618	18.0359	0.00436488	0.0379764	0.84212	5.25068	2.36114	0.25058	1.37842	2.15841
FBgn0014029	0.605006	6.18755	17.9791	0.00437352	0.0380224	58.1828	65.3068	50.2157	80.4781	92.0296	90.725
FBgn0263239	-1.0378	2.51671	17.9502	0.00439184	0.0381232	6.85179	8.10589	7.51573	2.04641	4.90554	4.38876
FBgn0286516	-0.674111	8.63989	17.952	0.00439015	0.0381232	599.321	424.216	445.922	337.114	331.671	254.728
FBgn0020887	-0.710735	3.44039	17.9395	0.00439796	0.0381387	13.9715	13.7437	12.3378	6.51509	8.83808	9.24517
FBgn0030366	-0.513241	6.1891	17.9299	0.00440372	0.0381387	90.4896	81.8332	84.3025	64.9838	60.0017	55.7229
FBgn0040780	1.87647	0.126176	17.9826	0.00440051	0.0381387	0.382782	0.43554	0.465576	2.33875	0.973	1.65478
FBgn0031814	-0.804579	3.84806	17.9238	0.00440762	0.0381394	16.919	19.3089	18.4568	10.9838	8.10833	12.1231
FBgn0032524	-0.592624	5.59981	17.9189	0.00441054	0.0381394	66.183	51.4905	56.8668	42.5151	33.7307	39.7507
FBgn0046880	1.1355	3.26001	17.8728	0.00443935	0.0383593	5.66517	3.79888	8.18084	16.9977	10.8652	11.6914
FBgn0036066	1.45767	0.867722	17.8576	0.00445548	0.0384693	0.880398	0.629114	1.13068	4.38516	1.86492	1.79867
FBgn0034512	0.981854	8.15399	17.8376	0.00446119	0.0384712	245.631	176.031	153.175	381.383	462.094	290.414
FBgn0034884	3.13242	1.56881	19.6265	0.0044625	0.0384712	0.306225	0.193573	1.29696	4.05105	5.27042	6.43925
FBgn0266521	-1.12945	6.18844	18.1244	0.00447217	0.0385253	111.734	94.6816	93.3147	35.4154	65.0694	36.8728
FBgn0034720	-1.17621	2.00165	17.8085	0.00448063	0.0385688	6.6604	5.8314	3.82437	2.21346	2.51358	2.48217
FBgn0003892	-0.601993	3.78194	17.7767	0.00449966	0.0386445	15.1582	16.3328	18.0244	9.8144	11.4327	11.2957
FBgn0004644	0.784467	4.26711	17.786	0.00449373	0.0386445	16.5745	11.8322	14.0005	21.5917	28.217	22.987
FBgn0030218	0.764781	2.49811	17.7824	0.00449652	0.0386445	3.21537	5.27488	4.05716	5.26219	7.74346	7.95013
FBgn0038912	-1.02971	2.84952	17.7595	0.00451085	0.0387113	10.182	8.68661	9.37803	7.05801	3.08117	4.38876
FBgn0000277	2.39456	5.46258	21.8862	0.00453546	0.0387428	19.1738	11.226	7.04945	142.494	27.1626	57.3045
FBgn0004368	-0.587668	4.82862	17.7232	0.00453377	0.0387428	38.5461	31.2863	32.0915	25.4339	19.7032	22.987
FBgn0022349	-0.645254	5.40422	17.7463	0.00451899	0.0387428	58.2211	39.9245	56.7005	34.7054	33.5279	30.5774
FBgn0034060	-0.561891	4.4744	17.7172	0.00453757	0.0387428	26.144	28.4795	24.609	18.6682	17.2302	17.7709
FBgn0037723	1.01663	5.50883	17.7052	0.0045453	0.0387428	29.168	22.3093	29.9964	112.845	37.5821	41.0457
FBgn0040759	-0.996663	7.90613	17.7094	0.00454258	0.0387428	286.282	444.808	234.584	158.283	145.423	169.291
FBgn0051735	-1.96166	-0.335374	15.819	0.0045322	0.0387428	0.229669	2.10511	0.864641	0.0417634	0.162167	0.683495
FBgn0085390	-1.10666	1.79666	17.742	0.00452314	0.0387428	4.32543	4.66996	4.88855	2.1717	2.63521	1.65478
FBgn0261570	-0.751692	4.15775	17.7097	0.00454244	0.0387428	21.8951	23.9063	21.1505	12.0279	16.2572	11.3676
FBgn0034225	-0.551441	5.97878	17.6831	0.00455951	0.0388055	77.3602	75.663	70.9671	57.7588	46.8662	49.3196
FBgn0259483	-0.590095	5.80382	17.6858	0.00455781	0.0388055	64.5753	77.7439	58.8954	35.6659	48.0824	49.7153
FBgn0264561	-0.550829	5.49016	17.6755	0.00456442	0.0388181	58.8336	44.7639	56.0021	42.014	32.636	35.0022
FBgn0000259	-0.655697	6.62333	17.6669	0.00456999	0.0388363	144.883	116.023	99.7996	85.7402	74.8399	69.7885
FBgn0286813	-0.569413	5.67695	17.654	0.0045784	0.0388786	61.2451	67.3877	54.6719	36.8771	44.0282	42.2688
FBgn0052677	-1.9383	0.734851	17.6741	0.004582	0.03888	3.36848	2.27449	1.8623	0.334107	0.851375	0.791416
FBgn0033639	-0.852339	6.7363	17.6242	0.00459779	0.0389547	141.591	166.981	102.526	58.0929	87.6105	82.3792
FBgn0038455	0.783667	3.09156	17.6265	0.00459658	0.0389547	6.54557	4.79094	7.05015	13.5731	10.8246	8.05805
FBgn0041180	0.559113	5.4986	17.6191	0.00460111	0.0389547	39.771	30.6814	36.714	73.8794	45.3256	44.5711
FBgn0036556	-0.78166	4.28791	17.6068	0.00460918	0.038965	31.4264	15.9698	26.7706	16.7054	12.6085	13.3102
FBgn0039928	-0.61868	5.04288	17.6067	0.00460921	0.038965	47.2353	36.8515	35.417	26.5615	27.3251	23.9583
FBgn0040958	0.616299	9.32264	17.5972	0.00461541	0.0389884	546.919	392.277	538.771	1095.62	651.342	616.657
FBgn0033597	2.05563	-0.690911	17.7194	0.00463179	0.0390976	0.267947	0.193573	0.166277	1.29467	0.891916	0.611549
FBgn0004778	3.46903	-0.871929	16.8906	0.00464041	0.039112	0.0382782	0.169377	0	1.16937	0.891916	0.719469
FBgn0033827	-1.41101	1.17932	17.5753	0.00463891	0.039112	4.17232	1.4518	3.62484	2.5058	0.648667	0.791416
FBgn0034860	-1.38672	7.63182	18.3447	0.00464548	0.0391257	271.928	337.011	241.933	55.7124	177.045	105.834
FBgn0031835	-1.36622	0.963575	17.5447	0.00465628	0.0391584	2.60292	3.38753	2.06184	1.12761	0.932458	1.04323
FBgn0042094	0.65207	3.8048	17.5373	0.004655	0.0391584	9.22504	11.7838	11.6061	15.3689	15.4464	20.0372
FBgn0033853	-0.635244	5.06075	17.5271	0.00466174	0.0391752	36.6322	45.1994	40.0063	21.8423	31.2982	24.7857
FBgn0029838	-0.561759	4.39883	17.5088	0.00467392	0.0392185	25.4933	25.4065	24.1434	18.1253	17.7978	15.1448
FBgn0038680	1.55735	2.25289	17.5079	0.00467565	0.0392185	3.40676	0.822687	2.92648	11.9026	3.892	5.43199
FBgn0287423	2.73119	8.79227	21.9718	0.00467728	0.0392185	67.9438	18.0749	99.9991	2064.45	300.9	108.64
FBgn0028738	0.89919	3.14584	17.4854	0.00468975	0.0392359	5.85656	6.38792	5.98598	13.1972	13.0139	8.34584
FBgn0036213	0.551395	11.3368	17.4894	0.0046869	0.0392359	2156.44	1993.01	2133.93	3209.43	3161.28	2865.14
FBgn0283427	1.50118	5.75677	19.1795	0.00468344	0.0392359	27.8665	14.1793	36.2152	142.789	42.366	60.7951
FBgn0039938	-2.257	0.122684	17.572	0.00469735	0.0392706	2.06702	1.18564	1.69603	0.668214	0.0810833	0.359734
FBgn0013325	0.554231	10.6755	17.4551	0.00470987	0.0393462	1371.62	1263.87	1315.12	2220.35	1921.59	1719.89
FBgn0042185	1.06916	4.25991	17.4501	0.00471465	0.0393571	11.56	8.42044	14.7654	43.0581	16.7032	20.1811
FBgn0040734	2.69308	4.66605	22.2604	0.00472837	0.0393846	11.7514	3.87147	5.35412	53.9583	63.772	13.49
FBgn0052687	-0.64107	6.51446	17.4326	0.0047251	0.0393846	131.945	89.5519	105.519	108.752	53.6366	58.7087
FBgn0288232	1.38742	2.75601	17.4336	0.00472494	0.0393846	3.99594	2.09422	4.59108	15.8082	5.17778	8.61657
FBgn0005536	-0.745324	3.80821	17.409	0.00474113	0.0394347	17.7611	17.833	16.5279	12.5708	8.22996	10.6481
FBgn0028855	0.998756	11.6153	17.4086	0.00474135	0.0394347	2124.25	1727.72	2135.63	6602.04	2585.87	3647.28
FBgn0001120	3.28192	-1.13788	16.5452	0.00474869	0.0394667	0	0.0967867	0.0997663	0.918795	0.810833	0.503628
FBgn0003319	-1.47173	1.77054	17.3547	0.00478069	0.0395919	3.98093	6.50891	4.15693	1.00232	2.79737	1.43894
FBgn0026192	-0.587949	3.90314	17.3449	0.00478492	0.0395919	20.1343	16.8651	16.6277	12.0696	11.676	11.9432
FBgn0027504	-0.734334	3.30027	17.3403	0.00478822	0.0395919	13.3208	12.921	10.3757	6.51509	7.86508	7.62637
FBgn0028692	-0.710204	8.17663	17.3434	0.00478593	0.0395919	381.787	402.125	293.313	190.107	228.209	240.015
FBgn0032666	-1.20825	2.27951	17.3484	0.0047834	0.0395919	9.60782	5.12967	5.42064	2.63109	2.79741	3.09375
FBgn0033381	0.544114	5.01546	17.3666	0.00477003	0.0395919	27.4455	24.2451	26.039	48.362	34.5415	33.0956
FBgn0036106	-0.618221	7.46841	17.3595	0.00477491	0.0395919	202.262	239.426	202.06	147.174	128.76	142.419
FBgn0000568	-1.24289	6.69838	17.8596	0.00480334	0.039659	183.697	151.302	101.03	43.9351	78.5697	64.0687
FBgn0052685	-0.524465	5.74985	17.3187	0.00480293	0.039659	63.2355	66.0811	60.8907	44.1021	46.258	41.8371
FBgn0051410	-0.941529	4.76824	17.3064	0.0048115	0.0396975	36.5557	41.8603	27.5355	11.1926	22.7033	23.1309
FBgn0000547	-1.04339	5.01571	17.3595	0.00483124	0.039737	59.2929	31.5525	40.2723	17.6659	22.825	22.0517
FBgn0002719	0.802706	5.26324	17.2827	0.00482793	0.039737	29.1297	17.9297	32.5238	79.1834	36.9334	34.4626
FBgn0021761	-0.678732	4.02819	17.2775	0.00483155	0.039737	25.1105	17.5184	17.4258	13.0302	12.6085	11.7633
FBgn0033302	0.979279	4.18379	17.2642	0.00484084	0.039737	12.8232	6.72668	15.2975	39.1741	17.7167	17.0514
FBgn0035413	2.2924	0.863016	17.3005	0.00483179	0.039737	0.229669	0.58072	0.831386	4.80279	2.06762	2.15841
FBgn0035483	-0.576034	3.84967	17.2665	0.00483926	0.039737	12.4404	23.3014	15.9959	7.43388	11.6355	15.1448
FBgn0052425	0.787338	5.04781	17.2735	0.00483436	0.039737	25.5315	26.8825	19.92	48.6544	34.2172	42.9163
FBgn0259711	0.760672	3.56439	17.2569	0.00484606	0.0397511	9.56954	8.88018	7.24968	19.42	13.3787	12.159
FBgn0011666	-1.26399	4.72999	17.9428	0.00488131	0.0399534	48.4219	32.3752	30.6948	10.2738	19.1357	17.8428
FBgn0085271	-0.710272	3.32367	17.2125	0.00487724	0.0399534	14.2778	11.566	11.1738	7.1833	8.14887	7.26664
FBgn0260793	-1.65216	1.1957	17.2169	0.00488049	0.0399534	5.12928	2.1777	2.89322	0.835268	1.25679	1.00726
FBgn0262734	-0.610822	6.5609	17.2004	0.00488563	0.0399599	139.868	103.586	98.0702	83.9862	71.3128	69.2129
FBgn0026250	-0.568987	7.80997	17.1881	0.00489436	0.0400005	316.714	231.32	255.202	199.337	176.518	166.917
FBgn0051224	-1.16143	3.84544	17.3656	0.00489766	0.0400005	21.5889	22.2126	14.7654	5.1369	11.7976	10.2165
FBgn0039817	1.28457	1.06802	17.1663	0.00491384	0.0401037	1.18662	0.895277	1.49649	2.75638	2.83792	3.09372
FBgn0034897	-0.986333	4.60899	17.1335	0.00493322	0.0402329	37.7423	32.6171	26.3383	12.0279	21.1222	16.0801
FBgn0001075	-0.838301	3.72783	17.0977	0.00495903	0.0402477	15.5792	17.4942	17.6586	8.26915	12.122	7.87818
FBgn0023522	0.737113	3.40009	17.1051	0.00495371	0.0402477	9.3016	6.17015	8.14758	14.3248	14.4734	10.6122
FBgn0027057	-0.525906	4.20011	17.1031	0.00495499	0.0402477	21.742	21.4141	21.6493	14.9095	15.6491	14.4613
FBgn0036111	-0.621743	5.33278	17.1218	0.00494162	0.0402477	57.9532	44.9574	43.4649	31.1973	33.0009	30.7933
FBgn0040256	3.64839	-0.244863	16.8049	0.00495925	0.0402477	0	0.120983	0.133022	3.09049	0.4865	1.00726
FBgn0052264	-0.671172	5.20626	17.0963	0.0049599	0.0402477	51.7129	46.819	37.1885	28.3991	30.0819	26.8415
FBgn0086686	-0.635865	5.38399	17.1064	0.00495267	0.0402477	59.1398	42.32	50.9141	31.949	35.3929	30.3976
FBgn0033683	0.550262	5.83185	17.0826	0.00496983	0.0402994	50.8717	42.4894	44.9946	69.6613	72.4885	60.903
FBgn0031030	-0.73638	3.89407	17.0535	0.00499095	0.0403263	22.8904	15.8972	16.6942	11.6937	12.5274	9.06531
FBgn0032475	-0.745888	3.15763	17.056	0.00498928	0.0403263	12.938	10.7433	9.57756	6.64038	6.16233	7.01482
FBgn0034663	1.11424	3.05203	17.064	0.00498348	0.0403263	5.4355	3.82308	6.25202	8.60326	11.1895	14.1376
FBgn0036768	-0.921272	2.68066	17.0727	0.00497745	0.0403263	10.4499	6.38792	8.08107	5.17866	3.32442	4.6046
FBgn0260964	-1.36804	1.59796	17.0602	0.00498857	0.0403263	4.70822	3.89567	3.99065	0.918795	1.98654	2.15841
FBgn0259170	-0.778476	3.16035	17.0359	0.00500388	0.040402	12.2821	9.19186	12.0211	7.93166	5.13083	6.63703
FBgn0032117	1.2412	2.64732	16.9971	0.00503266	0.0406054	2.06702	5.39586	4.09042	8.22739	7.58129	9.85672
FBgn0033638	-1.52856	6.21702	18.6354	0.00504628	0.0406863	111.428	138.841	75.6561	18.0418	59.1908	42.5926
FBgn0004924	-0.552037	5.49361	16.9666	0.00505454	0.0407239	57.9914	46.4818	55.3703	41.304	38.3524	30.3975
FBgn0002525	-0.76478	7.01935	16.9492	0.0050674	0.0407359	195.563	164.295	129.896	88.956	100.26	98.927
FBgn0027843	0.921907	5.73842	16.9258	0.00508479	0.0407359	30.9288	39.9971	36.714	96.0976	61.9477	54.3199
FBgn0030596	3.73051	0.0577501	17.2251	0.00508073	0.0407359	0.42106	0.0483934	0	1.50348	1.86492	2.15841
FBgn0030759	0.639915	3.64061	16.9428	0.00507219	0.0407359	9.79921	9.72706	9.34478	17.5406	15.4869	12.5907
FBgn0053181	0.646597	5.67808	16.9267	0.00508414	0.0407359	46.2783	34.819	37.5786	77.6799	48.8932	61.6225
FBgn0250823	-0.51017	5.42258	16.9479	0.0050684	0.0407359	53.1684	45.4655	51.6457	40.427	35.5145	30.6853
FBgn0261588	-1.50663	0.760488	16.9688	0.0050655	0.0407359	3.67471	1.81475	1.72928	0.960558	0.932458	0.611549
FBgn0288732	0.918905	2.7936	16.9436	0.00507474	0.0407359	1.17005	7.74105	3.67941	0.998939	9.30812	18.2293
FBgn0004242	0.577393	6.35114	16.8966	0.0051066	0.0408703	73.073	62.1855	61.1567	93.7588	104.719	94.5741
FBgn0034638	0.873896	4.39862	16.8937	0.00510879	0.0408703	16.8807	7.96071	18.091	42.5569	23.4331	17.3752
FBgn0031836	0.812108	3.50106	16.8794	0.00511967	0.0409285	8.61259	5.8072	9.4778	20.7146	10.8652	12.159
FBgn0086613	-0.608295	3.33271	16.8655	0.00513009	0.0409785	12.4021	12.5097	11.3068	8.01857	7.86508	7.87818
FBgn0283451	-1.22658	8.19159	17.2204	0.00513317	0.0409785	542.134	406.141	280.443	140.993	221.803	162.132
FBgn0040606	2.32156	-0.0277856	16.8856	0.0051398	0.0410026	0.344504	0.0483934	0.332554	3.71694	0.973	0.287788
FBgn0033351	0.549088	4.44327	16.8467	0.00514417	0.0410085	17.2635	18.8492	16.6942	27.3968	24.4872	25.4692
FBgn0010295	1.35498	7.54384	17.5714	0.00515668	0.0410301	101.475	45.7559	136.547	486.502	221.236	127.922
FBgn0038165	-1.18734	2.73965	16.8293	0.00515774	0.0410301	12.6701	8.17848	6.75085	3.38283	4.70283	3.92111
FBgn0050184	1.03817	1.87631	16.8425	0.00515052	0.0410301	0.995233	3.26655	2.52741	1.46172	5.51367	7.84221
FBgn0033912	0.550429	12.0947	16.8235	0.00516171	0.0410329	3809.98	3458.41	3334.22	5780.22	5089.15	4771.01
FBgn0027616	-0.580634	4.77945	16.802	0.00517803	0.0410987	29.3594	39.3196	30.2292	20.9235	21.5682	22.8791
FBgn0031563	0.882884	5.17385	16.7994	0.00518008	0.0410987	30.967	13.7679	30.0629	69.9954	33.6496	37.88
FBgn0031929	0.975965	4.1802	16.7983	0.00518087	0.0410987	12.1342	8.58982	14.8319	34.8307	16.2977	21.7999
FBgn0004240	-3.38251	6.41702	22.3321	0.00519571	0.0411413	319.852	99.2548	46.4911	25.8098	16.541	4.31681
FBgn0029763	-0.762227	3.1922	16.7649	0.00520665	0.0411413	11.2155	13.3324	9.71059	5.97216	7.70291	6.40327
FBgn0032597	0.754803	4.19556	16.7646	0.00520669	0.0411413	16.4213	10.7433	13.801	22.6358	20.7168	25.2893
FBgn0086677	-1.42664	2.07506	16.7649	0.00520803	0.0411413	9.87577	3.91986	4.58925	2.08817	2.14871	2.23035
FBgn0261245	-7.27154	-1.22098	24.9141	0.00519725	0.0411413	0.459338	1.13724	0.36581	0	0	0
FBgn0263934	-0.833386	2.34938	16.7769	0.00519795	0.0411413	5.35894	7.69454	6.08574	2.29699	3.56767	5.03628
FBgn0025628	0.561573	7.02107	16.7324	0.00523149	0.0412978	122.299	86.5515	104.256	185.68	133.625	146.556
FBgn0027505	-1.34785	3.52014	17.0844	0.00524201	0.0413053	9.22504	19.2606	17.0933	1.41996	8.757	12.4828
FBgn0030574	-0.790149	5.11883	16.7123	0.00524703	0.0413053	47.8477	28.8666	52.7764	38.5476	19.4195	20.6128
FBgn0038526	3.97345	-1.01798	14.3631	0.00523846	0.0413053	0	0	0.133022	1.58701	0.445958	0.539602
FBgn0039930	0.646038	4.75243	16.717	0.00524339	0.0413053	22.0482	19.3573	20.3523	41.7634	33.8523	24.0303
FBgn0031323	-2.11086	1.05171	16.3712	0.00528924	0.0415994	0.880398	5.8314	2.42765	0	1.05408	1.51088
FBgn0285950	0.529586	11.3056	16.655	0.00529173	0.0415994	2177.61	1923.39	2090.8	3291.12	2963.76	2740.31
FBgn0040658	-0.830891	2.30094	16.6499	0.00529651	0.0416081	6.20106	6.24274	6.05249	4.34339	3.12171	3.12969
FBgn0040342	1.53357	2.72226	16.8891	0.00532142	0.0417748	2.64119	1.86314	4.28995	18.9606	5.51367	6.11549
FBgn0035431	0.611625	4.46329	16.6027	0.00533293	0.0418072	13.7801	21.4625	17.6254	24.2645	27.4872	27.3398
FBgn0039159	0.578317	4.4619	16.6042	0.00533176	0.0418072	16.7658	18.0749	17.9912	28.5244	23.2709	27.2319
FBgn0040842	-0.718241	3.67451	16.5931	0.00534072	0.0418304	14.5457	14.5664	18.2572	9.64734	8.43266	10.6841
FBgn0261823	-0.791023	2.16882	16.5907	0.00534327	0.0418304	5.78	5.56524	5.45389	3.17402	3.36496	3.16566
FBgn0003463	-0.522917	5.50435	16.5744	0.00535543	0.0418677	70.6232	39.9971	48.7525	49.5314	33.1225	29.9299
FBgn0037702	-0.664862	5.72703	16.577	0.00535337	0.0418677	64.5753	74.9604	54.8715	31.3225	47.4337	44.1394
FBgn0087041	2.65405	-0.343398	16.6928	0.00536253	0.0418943	0.297115	0.0506436	0.292881	1.2443	0.932539	1.62456
FBgn0010551	0.549476	6.50296	16.5504	0.00537459	0.0419596	77.0157	75.1065	67.6083	121.699	100.26	102.129
FBgn0000083	0.532457	7.60702	16.5224	0.00539706	0.042032	183.467	126.887	161.056	302.45	201.492	194.077
FBgn0023525	1.39741	1.09386	16.5274	0.00539758	0.042032	0.84212	0.967867	1.62952	3.00696	2.87846	3.16566
FBgn0031081	-0.999042	2.08241	16.5137	0.0054051	0.042032	6.73696	4.11344	5.85296	2.71462	2.59467	2.94982
FBgn0033924	0.871903	2.60187	16.5085	0.00540878	0.042032	5.16755	3.84727	3.75786	6.97449	8.10833	8.23792
FBgn0039213	-0.503495	6.40219	16.5191	0.0053997	0.042032	104.844	96.5689	95.5761	72.5848	71.3533	66.0832
FBgn0083986	0.583396	3.99216	16.5131	0.00540455	0.042032	11.9045	13.8647	12.4043	18.2088	17.3113	21.4042
FBgn0085399	-2.12285	0.157536	16.576	0.00540984	0.042032	2.1053	1.95993	0.931152	0.208817	0.405417	0.539602
FBgn0033261	-0.52656	6.03628	16.4834	0.00542858	0.0420969	90.7193	62.1129	77.6847	69.2855	45.6094	47.9526
FBgn0259228	-0.884282	2.72312	16.4892	0.00542438	0.0420969	9.72266	7.259	8.08107	6.13922	5.02717	2.94982
FBgn0259876	-0.57493	3.7888	16.4825	0.00542934	0.0420969	16.651	16.8893	15.6633	12.4037	10.4597	10.3963
FBgn0024804	-0.684367	4.40659	16.45	0.00545572	0.0422586	26.6799	21.656	28.899	20.9652	16.7842	11.8353
FBgn0030447	0.496844	5.39867	16.4477	0.00545765	0.0422586	35.637	32.6171	35.9824	56.1718	47.6364	44.715
FBgn0085432	-0.549231	4.42072	16.4428	0.00546165	0.0422606	26.9479	23.4224	25.0081	21.5917	17.0338	14.0656
FBgn0000115	0.547449	6.04254	16.4132	0.0054859	0.0423077	57.0728	45.514	57.6982	84.4038	73.2588	77.199
FBgn0002579	0.684436	12.4525	16.4144	0.00548493	0.0423077	4088.87	3647.5	5030.32	8277.75	6673.16	5912.13
FBgn0025583	1.86711	4.77008	19.1126	0.00548338	0.0423077	14.4309	8.15428	9.74384	66.7797	51.2041	13.2382
FBgn0030349	0.682125	2.97995	16.4189	0.00548153	0.0423077	6.16279	5.75881	5.88621	12.0279	8.67591	8.48973
FBgn0051548	0.939519	4.83768	16.4126	0.00548641	0.0423077	19.407	12.1951	25.7064	52.5383	31.6225	29.822
FBgn0020412	-0.891814	5.3574	16.3966	0.00549957	0.0423804	59.1015	63.0081	37.5121	26.9792	31.7036	27.1599
FBgn0033775	-1.72673	3.22047	17.3591	0.00552249	0.0423849	13.7419	14.0583	12.6038	9.64734	2.18925	3.16566
FBgn0036576	-1.2653	6.22325	17.0894	0.0055134	0.0423849	140.902	110.942	64.449	37.5871	51.6501	42.2328
FBgn0038658	1.63843	4.90624	18.5675	0.00552261	0.0423849	14.2778	6.48471	21.616	64.9003	45.2039	27.2319
FBgn0050471	-3.10764	1.0793	17.1609	0.00551931	0.0423849	6.23934	1.476	3.39205	0.12529	0.689208	0.323761
FBgn0250836	-1.70328	6.73637	18.6254	0.00550964	0.0423849	177.419	52.2164	232.688	120.153	32.5144	24.354
FBgn0287864	-1.32699	2.58353	16.3873	0.005508	0.0423849	7.73219	12.0499	5.55366	2.04641	4.82446	3.16566
FBgn0026262	-0.565669	5.91828	16.3617	0.00552844	0.0424009	91.4848	56.9348	67.9741	56.13	45.8121	44.1034
FBgn0030711	-0.624229	4.0042	16.35	0.00553822	0.0424414	23.1583	18.4137	16.4282	14.116	11.9192	11.7993
FBgn0052214	0.955209	2.19994	16.3472	0.0055412	0.0424414	3.50215	3.33244	2.42825	5.63802	5.59471	6.727
FBgn0032479	-0.709394	4.3658	16.3315	0.00555359	0.0425075	28.5555	27.2213	20.6516	13.6566	16.014	17.1234
FBgn0000810	-0.862841	2.51808	16.3025	0.0055784	0.0426181	8.38292	7.33159	6.15226	3.59165	3.93254	4.49668
FBgn0036342	0.611111	3.85479	16.3052	0.00557563	0.0426181	11.0624	10.5739	12.504	18.7935	15.568	17.9507
FBgn0287184	0.800622	6.57602	16.3008	0.00557933	0.0426181	58.5656	61.387	87.8941	135.773	110.963	117.525
FBgn0031265	0.792671	2.53875	16.2929	0.00558654	0.0426445	4.51682	3.6537	4.32321	9.22971	5.838	6.97885
FBgn0032341	-0.698263	3.07356	16.2735	0.0056025	0.0427165	12.3256	9.60608	9.01222	6.97449	5.91908	6.22341
FBgn0034362	0.588071	4.03471	16.2721	0.00560352	0.0427165	13.206	11.929	14.0005	18	19.5816	21.2603
FBgn0000346	-1.28958	0.602932	16.2511	0.00563325	0.0428646	2.1053	1.71796	2.29462	1.00232	0.689208	0.827389
FBgn0003371	-0.898911	7.22985	16.2258	0.00564282	0.0428646	235.066	213.318	137.212	105.703	112.3	96.5527
FBgn0023549	-0.742166	5.64248	16.2318	0.00563767	0.0428646	69.2835	64.9681	52.7099	31.8655	34.4604	45.9381
FBgn0032770	0.96039	2.81556	16.2258	0.0056432	0.0428646	3.48331	4.59737	6.21877	8.68679	9.12187	9.78478
FBgn0036008	-0.668186	3.6298	16.2227	0.00564565	0.0428646	17.7611	14.5422	12.9696	10.232	8.63537	9.67686
FBgn0265180	-0.987839	7.2453	16.2291	0.00564001	0.0428646	235.034	107.682	254.475	158.47	71.9267	82.3504
FBgn0010333	-0.537536	6.06712	16.2079	0.00565811	0.0429016	94.6619	70.243	72.3638	62.3527	54.9339	47.3051
FBgn0037518	0.937961	3.57977	16.2115	0.0056552	0.0429016	13.2442	4.08924	7.94805	20.4641	13.9058	11.8353
FBgn0030973	-0.716141	3.93961	16.172	0.00568896	0.0431067	24.2684	16.6473	16.1289	12.2784	10.5003	11.7993
FBgn0028690	-0.658611	7.49826	16.1634	0.0056964	0.0431343	234.53	235.627	192.748	114.098	155.802	151.52
FBgn0001233	0.616737	9.70306	16.1459	0.00571147	0.0432054	726.328	592.625	652.505	1096.37	858.794	1074.1
FBgn0053087	-1.26985	4.17694	16.8149	0.00571343	0.0432054	30.6608	25.7453	19.5209	6.80743	14.9599	10.3244
FBgn0050440	-0.902135	1.68477	16.135	0.00572279	0.0432474	4.93788	3.36334	3.92414	2.67286	2.18925	1.7627
FBgn0032487	0.530825	3.7672	16.1264	0.00572845	0.0432612	10.5648	11.6144	11.1406	14.9095	16.541	16.5478
FBgn0002917	-1.71645	-0.291387	16.1827	0.00574009	0.0433203	0.803842	1.50019	1.03092	0.167054	0.445958	0.395708
FBgn0030499	-0.734375	2.84642	16.0767	0.00577213	0.0435208	9.07193	9.33992	8.21409	5.84687	4.62175	5.57588
FBgn0036932	-0.486166	4.71338	16.0739	0.00577434	0.0435208	33.9145	27.5842	29.7636	24.8492	21.3655	19.4976
FBgn0001220	0.570941	6.37379	16.0554	0.00579063	0.0435277	75.2932	59.8384	62.1211	128.715	81.4076	89.8617
FBgn0033984	-1.13343	4.28932	16.3766	0.00578137	0.0435277	29.5125	32.7381	17.9247	9.22971	15.9734	11.4036
FBgn0036518	-0.639591	3.99662	16.0583	0.00578807	0.0435277	19.7515	20.8092	17.5256	11.2761	14.3517	11.5834
FBgn0036887	1.0906	5.06587	16.3734	0.00578406	0.0435277	22.7372	13.3324	28.4334	42.7657	46.4607	46.9453
FBgn0000536	-0.820305	3.33601	16.0465	0.00579867	0.0435328	14.8137	10.5739	13.0361	6.13922	8.2705	7.30261
FBgn0015521	0.543859	11.1955	16.0416	0.00580284	0.0435328	1997.62	1659.36	2041.82	3134.97	2699.55	2537.93
FBgn0033089	0.514904	4.68949	16.0424	0.00580215	0.0435328	23.12	19.7203	20.7181	31.1555	28.7035	31.0451
FBgn0035044	0.529525	4.87903	16.0195	0.00582237	0.043576	25.1488	20.5188	25.4737	43.601	32.9198	28.5629
FBgn0050285	-1.3191	2.33854	16.0259	0.00581797	0.043576	7.61736	4.3554	9.04548	4.63574	1.62167	2.62606
FBgn0085308	1.01683	6.98745	16.0177	0.00582398	0.043576	116.028	55.9853	84.1307	167.26	144.815	192.833
FBgn0259998	1.93938	9.82752	18.6202	0.00581455	0.043576	283.718	189.145	601.291	2189.11	995.338	1192.84
FBgn0259174	-0.675424	3.66891	15.9699	0.00586686	0.0438679	16.8041	15.3649	14.3663	11.1091	7.98671	10.2165
FBgn0034858	0.492761	5.16907	15.9601	0.00587549	0.0439034	29.589	31.9638	28.1008	39.6752	43.1769	42.9883
FBgn0025394	-0.743186	4.18938	15.9358	0.00589742	0.0440383	28.211	20.543	19.5874	12.4455	14.9193	13.3102
FBgn0028920	0.817776	9.70403	15.9151	0.0059161	0.0440708	546.88	568.09	639.535	1523.57	829.847	896.206
FBgn0031430	3.28844	-0.600542	15.4028	0.0059156	0.0440708	0	0.387147	0	0	1.05408	2.12243
FBgn0036226	0.806032	6.3738	15.9187	0.00591287	0.0440708	61.6279	48.8289	65.1474	153.898	72.6506	95.1138
FBgn0086361	-0.615502	4.59321	15.9138	0.00591734	0.0440708	30.0101	32.6897	24.6423	19.7541	18.6492	18.5983
FBgn0017448	2.97673	1.05878	16.6	0.00594646	0.0441714	0.0765564	0.314557	0.864641	5.471	3.52712	2.05049
FBgn0031321	0.729426	2.46333	15.8855	0.00594363	0.0441714	4.47855	3.43593	4.28995	8.22739	6.68937	5.64783
FBgn0037788	-1.14096	5.98156	16.228	0.00594395	0.0441714	74.4893	113.458	70.8341	51.9119	38.2308	29.6421
FBgn0053988	-1.95366	-0.655268	15.9825	0.00594404	0.0441714	0.84212	1.01626	0.764875	0.167054	0.283792	0.215841
FBgn0038438	0.510108	4.52101	15.8703	0.00595696	0.0442205	19.7898	18.7524	17.8914	29.8191	26.7575	24.39
FBgn0036428	-0.760695	5.13323	15.8395	0.00598521	0.0444011	45.8573	30.1249	54.4391	35.7912	24.4466	19.4976
FBgn0031313	0.680889	3.7094	15.8336	0.00599073	0.044413	10.3734	8.61402	10.409	21.9258	12.4868	14.3534
FBgn0011604	-0.614373	4.49972	15.8259	0.00599783	0.0444365	28.7086	25.0678	27.9346	14.9513	18.6492	19.9653
FBgn0011589	-3.77978	-1.02179	13.7967	0.00603167	0.0444904	1.03351	0.677507	0.598598	0	0	0.143894
FBgn0034849	0.699827	4.04924	15.7856	0.00603523	0.0444904	10.3351	13.6711	13.7677	22.4269	18.4059	20.361
FBgn0036141	-0.635892	5.91255	15.8101	0.00601244	0.0444904	83.0254	71.598	65.0144	43.768	53.2312	44.3193
FBgn0036361	1.72287	4.00648	17.8563	0.006036	0.0444904	9.60782	2.25029	8.41362	46.5244	22.6222	6.87093
FBgn0036537	0.498232	5.76857	15.7864	0.0060344	0.0444904	50.7185	38.0856	46.3247	70.8307	61.5012	59.2848
FBgn0038772	0.948164	1.71695	15.7856	0.00603653	0.0444904	2.1053	2.05672	2.42765	4.80279	3.60821	4.38876
FBgn0039405	0.487449	4.4893	15.8	0.00602182	0.0444904	18.9477	18.5589	18.4568	25.3921	26.271	26.7642
FBgn0039749	-3.11366	-1.12618	14.6928	0.00603646	0.0444904	0.689007	0.677507	0.631853	0.167054	0.0810833	0
FBgn0037563	0.82133	3.66018	15.7675	0.00605213	0.0445186	10.871	5.54104	10.9078	20.0464	14.3112	13.8857
FBgn0037973	0.880612	5.74357	15.7712	0.00604861	0.0445186	34.4886	42.5862	33.2222	95.4711	57.5286	57.8453
FBgn0037996	3.48882	3.24348	19.9741	0.00604883	0.0445186	0.689007	0.29036	1.96207	40.3434	10.4192	3.05774
FBgn0000635	-0.822038	6.29806	15.7432	0.00607479	0.0446273	112.959	105.981	82.2407	53.7912	69.6911	46.9813
FBgn0036110	-3.74077	-0.803173	13.989	0.0060722	0.0446273	1.30146	0.919474	0.465576	0.25058	0	0
FBgn0038354	-1.44861	2.5851	15.7996	0.00608422	0.0446676	8.57431	8.61402	8.61316	4.42692	1.54058	3.70526
FBgn0015791	-0.646976	6.2351	15.7183	0.0060983	0.0447129	104.078	96.7141	74.6917	58.3852	58.3394	59.2842
FBgn0031249	2.09598	9.28282	18.6248	0.00609489	0.0447129	154.835	117.475	370	1712.51	695.249	687.057
FBgn0000307	-0.592241	5.08109	15.7007	0.00611493	0.0448059	43.1486	41.3015	37.3855	25.4007	30.7305	24.672
FBgn0029857	0.509455	4.47137	15.6916	0.00612352	0.0448398	18.986	16.4295	19.2549	27.355	26.4737	24.2461
FBgn0030607	-1.03211	2.75798	15.6772	0.00613803	0.0449171	10.4117	5.15389	10.1762	8.31091	4.09471	2.05049
FBgn0036258	0.531202	7.01715	15.6719	0.00614228	0.0449191	106.413	105.377	103.857	176.2	148.788	136.195
FBgn0027780	1.54171	1.03378	15.6601	0.00615951	0.045004	1.41629	0.7259	0.964408	3.4246	1.82437	3.63332
FBgn0035343	1.2444	6.36842	16.3107	0.00616183	0.045004	74.6042	44.0863	28.8657	141.745	91.1376	115.007
FBgn0266579	-0.743436	2.48671	15.6456	0.00616805	0.0450204	8.19153	6.19437	6.35179	4.59397	4.25687	3.59734
FBgn0028543	0.944129	6.90736	15.6374	0.0061753	0.0450443	83.255	52.1196	101.994	242.019	109.341	131.231
FBgn0035438	0.561476	8.324	15.6212	0.00619087	0.0451288	290.838	245.258	231.99	470.047	349.347	334.949
FBgn0267652	-0.659546	2.88001	15.6064	0.00620541	0.0452057	8.53603	9.36411	8.8792	5.42924	6.12179	5.36004
FBgn0017550	-0.628403	5.35324	15.5483	0.00626149	0.0454631	57.5704	47.9336	43.1656	30.7796	35.4334	29.9299
FBgn0028622	-0.56682	4.05416	15.5454	0.00626437	0.0454631	18.6798	22.6239	18.0577	12.7378	14.0274	13.0584
FBgn0029896	-1.00446	8.69052	15.5321	0.00627738	0.0454631	644.26	459.979	551.309	227.694	372.294	222.891
FBgn0032900	0.618691	3.98661	15.5408	0.0062689	0.0454631	11.7131	12.6549	12.9696	15.2436	22.7033	19.4616
FBgn0037009	-1.55801	0.604899	15.5451	0.00628087	0.0454631	2.48808	2.12931	1.82905	0.751741	0.445958	0.971283
FBgn0037730	-0.576794	5.49028	15.5337	0.00627581	0.0454631	63.6949	49.9177	47.6218	36.7518	34.9064	36.3692
FBgn0038787	0.778548	3.94686	15.5335	0.00627606	0.0454631	11.4452	8.46884	13.9673	20.9652	20.6762	16.6917
FBgn0260934	-0.54765	5.95703	15.5301	0.00627931	0.0454631	85.2975	57.0389	77.9716	61.5699	43.7515	46.685
FBgn0261278	-0.510503	5.06403	15.531	0.00627847	0.0454631	34.948	42.32	40.6381	27.2715	27.6089	27.4477
FBgn0266000	-1.05506	5.68372	15.8152	0.00625255	0.0454631	53.4364	114.233	40.9707	18.1253	34.3794	46.6216
FBgn0010772	-0.531809	4.07937	15.5088	0.00630031	0.0455457	19.3688	19.1154	21.0507	15.2019	13.5409	12.6986
FBgn0035983	-1.06176	6.49992	15.7481	0.00630435	0.0455457	139.103	136.977	88.7255	39.717	77.1913	60.7951
FBgn0041092	-0.915382	4.8729	15.5049	0.00630415	0.0455457	47.4649	27.802	39.6964	16.8306	23.0682	20.5049
FBgn0036771	0.826551	2.71577	15.4996	0.00630986	0.0455564	4.78477	5.00871	4.2567	7.01625	7.2975	10.6841
FBgn0032467	-0.991421	6.22648	15.5228	0.00632232	0.0456168	109.897	94.8026	90.6211	30.8631	66.0829	56.5143
FBgn0037781	1.2174	1.55773	15.4848	0.00632628	0.0456168	1.91391	1.59698	1.49649	6.18098	2.51358	3.66929
FBgn0036515	0.47529	6.21998	15.4724	0.00633625	0.0456597	63.7714	60.9272	62.0879	88.8307	87.8132	83.4584
FBgn0033085	0.677461	2.62575	15.4651	0.00634402	0.0456866	4.24888	5.00871	4.88855	7.01625	7.62183	7.87818
FBgn0030641	0.800538	5.36358	15.4477	0.00636083	0.0457769	26.144	28.1407	33.0226	73.67	42.6443	43.0907
FBgn0262730	-0.700185	3.25824	15.4441	0.00636464	0.0457769	14.6988	9.29152	11.2736	8.14386	7.82454	5.75575
FBgn0035452	-0.596374	4.9313	15.4391	0.00636944	0.0457823	32.8044	44.1105	33.2222	18.2088	29.1089	25.1095
FBgn0030292	0.513994	5.87524	15.4328	0.00637567	0.0457981	54.623	41.5215	45.7927	92.5894	64.745	52.5932
FBgn0036306	0.657696	2.97469	15.4283	0.00638061	0.0458045	6.39246	5.63783	5.88621	11.819	9.36512	7.73429
FBgn0004373	-0.679023	3.9663	15.3962	0.0064125	0.0458608	22.431	16.5505	18.2572	13.6149	13.5409	8.95739
FBgn0027785	0.525976	6.12316	15.4001	0.00640857	0.0458608	58.2211	51.0308	59.7268	103.323	75.0021	70.5799
FBgn0033294	1.88101	1.31412	15.3953	0.00642084	0.0458608	1.11007	0.43554	1.39673	6.93272	1.58112	3.23761
FBgn0034647	0.845199	3.69359	15.3897	0.00641907	0.0458608	11.7514	9.04956	6.78411	17.7494	17.8789	14.1016
FBgn0036257	-0.467934	5.44407	15.407	0.00640155	0.0458608	55.8861	46.1431	48.7857	41.5546	35.2712	33.1315
FBgn0039055	-0.590276	3.37929	15.4152	0.00639358	0.0458608	11.8662	13.5259	11.8389	6.68214	9.04079	8.99336
FBgn0050373	0.615467	5.09755	15.3893	0.00641944	0.0458608	26.6033	23.5434	29.7969	52.4966	34.3793	38.2757
FBgn0050430	0.755944	5.63137	15.3892	0.00641962	0.0458608	9.37815	60.7821	34.3529	9.85616	73.0561	109.503
FBgn0002577	-3.12287	2.36165	18.0083	0.00644229	0.0459561	7.65564	12.8726	6.15226	0.12529	2.47304	0.863363
FBgn0260648	0.519624	3.856	15.3696	0.00643941	0.0459561	11.56	12.5581	11.4731	15.2019	17.7572	17.9507
FBgn0031773	-0.743898	2.74445	15.3602	0.00644939	0.0459778	8.38292	8.42044	8.08107	4.63574	4.33796	5.86367
FBgn0003067	0.787646	8.78081	15.3539	0.0064553	0.0459909	315.872	239.668	407.678	644.827	499.311	531.328
FBgn0004237	-0.754004	5.68722	15.3448	0.00646458	0.0460282	69.0156	72.4932	51.7787	28.9838	45.4472	40.9378
FBgn0038678	0.55936	4.11798	15.3372	0.00647235	0.0460545	16.1917	11.808	14.0005	21.4246	21.2438	19.1738
FBgn0032858	-1.13822	1.57036	15.3318	0.00648039	0.0460828	4.40199	4.25862	3.19252	1.29467	1.78383	2.37425
FBgn0262021	2.10176	4.54043	18.5197	0.00648616	0.0460948	11.2538	3.21816	11.0741	66.9885	14.6355	32.2682
FBgn0010114	-2.08774	-0.810877	15.094	0.00649753	0.0461145	0.535894	1.20983	0.565342	0.0835268	0.162167	0.287788
FBgn0050277	-0.822698	3.90072	15.3091	0.00650114	0.0461145	22.1248	14.4938	20.4853	9.60558	12.6085	9.85672
FBgn0263975	-2.36266	-0.00824705	15.4009	0.006499	0.0461145	1.26318	2.2019	1.03092	0.459397	0.121625	0.287788
FBgn0029854	0.564539	5.98841	15.2893	0.00652146	0.0461719	47.2353	48.8047	56.9666	84.1532	70.4209	72.9901
FBgn0032750	0.942217	1.65341	15.2977	0.00651449	0.0461719	1.95219	2.58904	1.82905	3.884	4.01362	4.24487
FBgn0086904	0.541572	9.4698	15.2917	0.00651891	0.0461719	574.517	529.883	620.812	923.389	857.334	748.176
FBgn0025381	0.504517	5.30847	15.2829	0.00652806	0.0461898	32.8488	32.0171	32.5599	54.1671	44.8873	40.9378
FBgn0039175	0.51238	4.00741	15.264	0.00654756	0.0462989	14.4309	12.0016	13.1359	19.7541	19.014	17.8069
FBgn0034736	0.546557	4.14738	15.2567	0.00655515	0.0463236	17.3783	12.3645	13.1359	24.9745	18.5681	19.5696
FBgn0031424	-1.92745	-0.701345	15.3155	0.00659213	0.0465269	0.918676	0.750097	0.864641	0.292344	0.24325	0.143894
FBgn0035089	0.589314	7.8085	15.222	0.00659121	0.0465269	190.319	176.345	163.484	330.098	263.967	220.517
FBgn0035574	-0.608719	4.10654	15.2159	0.00659767	0.046537	19.9429	21.898	20.0863	9.93969	15.9329	15.0729
FBgn0030863	-0.560632	3.94259	15.1978	0.00661662	0.0465547	19.1774	18.7282	16.794	10.9838	12.9733	13.1303
FBgn0034206	1.19592	0.859983	15.2621	0.00661289	0.0465547	0.267947	2.10511	0.698364	0.292344	2.67575	4.38876
FBgn0034261	-1.49193	0.0780925	15.2344	0.00661628	0.0465547	1.64596	1.16144	1.52975	0.542924	0.405417	0.575575
FBgn0038820	-0.739502	4.07164	15.2	0.00661428	0.0465547	21.8568	15.3649	24.9083	17.2483	9.89216	11.1877
FBgn0034893	0.542946	4.61233	15.1821	0.00663309	0.0466127	20.2492	18.704	20.4853	30.2785	31.582	25.1095
FBgn0051683	9.40547	0.670892	31.4673	0.00662919	0.0466127	0	0	0	4.81766	0.712641	3.81383
FBgn0035727	0.957937	3.27356	15.1725	0.00664402	0.0466605	1.72252	12.3403	5.85296	3.09049	10.0138	24.4979
FBgn0028473	-0.560379	7.56802	15.1583	0.00665821	0.0467312	217.229	218.932	238.707	178.998	147.491	136.735
FBgn0000097	-1.04526	5.50404	15.4057	0.0066779	0.0468404	61.0537	74.3806	47.522	20.5894	42.1633	26.0448
FBgn0000157	-1.1962	1.95335	15.1165	0.00670439	0.0469433	5.85656	5.17809	4.62251	1.46172	2.18925	3.41748
FBgn0026479	-0.545404	4.6654	15.1184	0.00670065	0.0469433	30.6991	32.5929	26.7374	21.4664	20.7573	19.5336
FBgn0035243	0.717533	4.76351	15.1105	0.00670914	0.0469433	22.0482	14.7842	24.6755	36.5012	34.8253	29.822
FBgn0038034	0.844938	3.24823	15.1119	0.00670796	0.0469433	7.31473	4.78896	7.35181	19.1706	8.06491	10.0346
FBgn0003714	0.499532	4.47146	15.0951	0.00672563	0.0469589	20.8233	15.1955	18.8226	29.2761	25.3385	23.3108
FBgn0032120	-0.760121	3.50874	15.0854	0.00673625	0.0469589	15.5409	11.0821	16.0956	7.72623	9.203	8.20195
FBgn0032656	-0.806994	2.33598	15.0921	0.00672958	0.0469589	6.54557	6.77507	5.65342	3.46636	4.09471	3.27358
FBgn0039709	-0.757393	2.33368	15.0862	0.0067359	0.0469589	7.00491	5.15389	6.55132	4.00929	3.81092	3.27358
FBgn0041160	-0.667058	3.3011	15.0863	0.00673523	0.0469589	13.5122	11.5902	10.9078	6.8492	8.22996	7.5904
FBgn0262572	-1.58362	0.545909	15.1217	0.00671636	0.0469589	2.64119	2.12931	1.42998	0.584687	0.567583	0.899336
FBgn0250820	0.61555	4.13397	15.0395	0.00678558	0.0472737	14.9668	11.8806	14.0338	27.7309	16.541	19.8573
FBgn0040565	-1.68714	11.1589	16.815	0.00679477	0.0472795	4748.56	3098.6	2498.25	672.14	997.284	1703.49
FBgn0262529	-1.1043	4.93181	15.4288	0.00679289	0.0472795	54.6995	26.2292	43.3318	28.3573	10.703	19.3897
FBgn0039637	-0.887249	6.43228	15.027	0.00679916	0.0472811	86.3556	147.6	99.7996	30.2367	89.0295	64.5723
FBgn0004635	-0.5696	3.6669	14.9545	0.0068788	0.0473597	17.7228	13.6711	13.535	12.6125	9.89216	8.34584
FBgn0011822	1.74059	1.20694	14.985	0.0068548	0.0473597	0.765564	0.50813	1.33022	7.30859	1.82437	1.90659
FBgn0013983	0.583202	4.24982	14.961	0.00687151	0.0473597	12.938	17.591	15.3308	19.2947	26.5953	22.0157
FBgn0015024	-0.946054	7.28156	14.933	0.00690244	0.0473597	248.464	230.304	135.449	100.399	111.733	106.661
FBgn0015756	0.533818	10.7019	14.9902	0.00683932	0.0473597	1501.73	1156.82	1415.72	2134.23	2008.35	1776.66
FBgn0024733	0.511091	12.0207	14.9337	0.00690169	0.0473597	3629.38	3119.07	3453.01	5726.05	4748.89	4254.62
FBgn0029898	1.02092	6.63489	15.0872	0.00686084	0.0473597	45.9338	80.1394	70.8341	161.081	129.895	108.064
FBgn0032053	0.69255	3.18021	14.9593	0.0068735	0.0473597	6.46901	7.01704	7.11666	12.4455	9.32458	11.6554
FBgn0034264	-0.713085	3.47519	14.9973	0.00683174	0.0473597	14.4692	13.3082	13.3022	6.59862	10.0138	8.56168
FBgn0035206	-0.505373	6.38408	14.9963	0.00683271	0.0473597	113.227	85.3175	94.911	74.5894	70.1371	62.5218
FBgn0035390	-0.478925	4.27355	14.9662	0.0068658	0.0473597	23.2731	21.6076	22.3477	16.9559	15.6896	15.7204
FBgn0035393	-1.12316	3.42632	14.9394	0.00689733	0.0473597	17.1103	16.9377	9.44454	8.93737	5.22987	6.33133
FBgn0037140	-1.09186	2.73964	15.0115	0.00681661	0.0473597	10.4117	10.8401	5.68668	3.92576	4.29742	4.38876
FBgn0037963	-0.732226	3.69904	14.9638	0.00686849	0.0473597	16.5362	13.8163	17.9912	8.26915	11.3922	9.46102
FBgn0039479	-0.933852	1.59398	14.9807	0.00685202	0.0473597	3.48331	4.71835	3.39205	1.79583	2.14871	2.05049
FBgn0039632	-1.26054	4.9037	15.7945	0.0068473	0.0473597	45.7041	51.4179	28.2006	10.3991	25.0547	18.2745
FBgn0043001	0.526595	4.89591	14.965	0.00686706	0.0473597	27.3689	23.6402	21.5495	41.0534	32.5144	32.1603
FBgn0050385	-2.94604	-0.0261103	14.8568	0.00688999	0.0473597	0.727285	3.09717	0.831386	0.25058	0.162167	0.10792
FBgn0051637	-0.924671	3.63107	14.9467	0.00688748	0.0473597	19.2539	16.3086	12.7368	7.30859	7.33804	10.9
FBgn0261363	-1.38192	0.586492	14.998	0.00684589	0.0473597	1.91391	1.74216	2.49416	0.584687	0.770291	1.00726
FBgn0262517	-0.683062	2.90157	14.9989	0.00683012	0.0473597	10.871	8.32366	8.11433	6.43156	5.10825	5.53991
FBgn0264491	-0.549023	6.47943	14.9514	0.00688206	0.0473597	118.701	101.795	97.1391	72.0836	78.0427	67.1624
FBgn0031034	4.34475	4.27886	21.423	0.00694028	0.0475649	0.918676	0.266163	2.79346	76.8029	27.9737	7.66234
FBgn0039678	0.618261	6.74049	14.8986	0.00694075	0.0475649	93.016	75.4936	84.5353	126.209	114.936	147.023
FBgn0033540	0.577017	3.24054	14.8824	0.00695907	0.0475966	8.4212	6.82346	7.28294	12.529	11.3111	10.0006
FBgn0033581	-0.526729	4.26169	14.882	0.00695942	0.0475966	25.3019	21.1963	20.5851	19.6706	14.595	13.3102
FBgn0033999	-2.22311	4.11224	17.9735	0.00695725	0.0475966	30.2015	28.0923	24.9416	2.08817	11.4327	6.43925
FBgn0034936	0.525669	5.07434	14.8795	0.00696218	0.0475966	27.7134	30.7056	24.4427	37.8376	40.7849	40.2903
FBgn0015399	-0.633789	4.60042	14.859	0.00698526	0.0477189	30.3546	33.9963	23.9772	16.8724	20.433	19.4257
FBgn0052568	-1.81669	2.52026	15.4515	0.0069885	0.0477189	2.33497	13.9373	7.64875	0.0835268	3.77037	5.93562
FBgn0040723	0.872671	4.31815	14.816	0.00703387	0.0479709	15.3878	8.88018	18.0244	28.942	24.1223	24.0303
FBgn0051092	-0.69631	3.14058	14.8187	0.00703104	0.0479709	12.6318	9.67867	10.1097	6.97449	7.50021	5.57588
FBgn0086707	-0.716788	4.72145	14.8101	0.00704066	0.0479884	40.728	31.0443	26.3383	21.7587	17.0275	20.9365
FBgn0004629	0.672388	8.55865	14.7997	0.0070525	0.0480302	271.966	297.28	289.555	596.757	395.322	411.14
FBgn0014868	0.480141	6.56846	14.7972	0.00705528	0.0480302	84.5948	74.7435	77.2524	122.534	111.368	98.6032
FBgn0033480	0.544045	5.51951	14.7782	0.00707704	0.0481296	33.6465	40.2633	37.8779	59.1787	51.3663	52.5212
FBgn0034639	0.57928	3.38985	14.7772	0.00707839	0.0481296	8.84226	8.29946	7.78177	14.3666	11.5949	11.6554
FBgn0052820	-0.950061	1.67048	14.779	0.00709237	0.0481958	1.33399	7.06028	3.47463	0.435759	2.02076	4.11698
FBgn0085396	2.24766	-0.0310891	14.7885	0.00710966	0.0482843	0.306225	0.43554	0.133022	0.334107	1.946	2.37425
FBgn0003741	-0.838049	2.693	14.7389	0.00712286	0.0483361	11.1772	6.07337	7.48247	4.92808	4.90554	3.81318
FBgn0265262	-0.728413	2.55031	14.7364	0.00712582	0.0483361	7.27285	7.96071	6.38504	4.51045	4.17579	4.35279
FBgn0034563	3.9575	0.043241	15.0561	0.00714078	0.0484086	0	0.241967	0.0332554	3.25754	0.608125	1.79867
FBgn0039755	0.882925	5.57589	14.7069	0.00715944	0.0485061	21.7037	41.8603	39.1416	61.7681	57.2043	64.1406
FBgn0287225	0.590381	3.43179	14.7032	0.00716392	0.0485074	8.53603	8.61402	8.54665	11.6937	12.1625	14.8211
FBgn0000253	-0.527373	8.68335	14.6791	0.00719193	0.048552	601.35	371.104	480.474	409.49	308.481	295.306
FBgn0030183	-0.996227	6.67493	14.8102	0.00719053	0.048552	162.835	144.091	101.063	58.3435	88.8268	57.4136
FBgn0033863	-2.01289	0.519676	13.4349	0.00718301	0.048552	0.306225	4.45219	1.49649	0	0.770291	0.827389
FBgn0035877	-0.576307	4.62269	14.6863	0.00718352	0.048552	32.7661	22.1884	32.7566	24.181	19.8249	15.6844
FBgn0051313	1.24512	7.6549	15.255	0.0071913	0.048552	106.49	61.5563	144.262	567.481	159.288	169.939
FBgn0051678	-0.706677	3.09644	14.674	0.0071981	0.0485647	9.68438	11.808	10.0764	6.34804	7.2975	5.61186
FBgn0259923	-1.3917	1.48076	14.6706	0.00720607	0.0485895	4.66994	3.43593	3.59159	1.79583	2.02708	0.755442
FBgn0036173	0.497126	5.19241	14.6532	0.00722233	0.0486643	29.857	31.8912	28.9655	45.0627	43.785	39.4629
FBgn0036614	-0.736758	2.38296	14.6509	0.00722575	0.0486643	6.69868	6.50891	6.01923	4.30163	3.44604	3.84916
FBgn0034542	-0.680737	4.88922	14.6384	0.00723978	0.0487008	36.2494	40.8198	31.1936	15.2854	24.3655	29.3903
FBgn0039852	1.90061	0.336874	14.6651	0.00723699	0.0487008	0.803842	0.29036	0.498831	1.46172	2.63521	1.6188
FBgn0004087	0.490265	5.27595	14.6315	0.00724789	0.0487265	30.8522	32.351	33.0892	48.7379	45.5283	41.5493
FBgn0000477	0.699166	5.93913	14.6255	0.00725507	0.0487358	42.0677	48.0546	47.3557	99.1881	70.6641	60.4714
FBgn0039465	-0.937962	4.63531	14.6231	0.00725789	0.0487358	35.9049	37.0209	24.2432	11.6937	21.933	17.8069
FBgn0017578	-0.623039	4.41714	14.6159	0.00726645	0.0487644	27.9048	27.0519	21.9486	20.5894	15.122	15.1088
FBgn0032538	1.58346	8.24416	16.0602	0.00730006	0.0489476	214.702	75.2759	180.943	369.063	535.393	443.624
FBgn0037464	-1.36234	0.901019	14.5998	0.00730624	0.0489476	0.535894	5.22648	1.99533	0.25058	0.891916	1.58283
FBgn0085409	-1.43342	2.95842	14.9273	0.00730671	0.0489476	16.8041	9.92064	7.05015	3.09049	4.90554	4.38876
FBgn0032032	0.679553	2.71072	14.5639	0.00732892	0.0490384	4.66994	4.88773	5.35412	8.81208	7.54075	7.66234
FBgn0033570	0.5565	6.32643	14.5667	0.00732507	0.0490384	68.2883	62.6936	60.2588	124.413	86.7997	78.7099
FBgn0036353	-0.597619	3.3175	14.5586	0.00733504	0.0490504	12.249	12.1467	11.3401	7.09978	7.62183	8.88544
FBgn0028533	0.775073	10.0924	14.5491	0.00734622	0.0490961	750.52	759.243	828.858	1990.28	1049.3	1171.66
FBgn0003165	-1.02695	6.53296	14.7342	0.00738576	0.0493313	149.629	114.789	107.082	44.1439	83.1509	56.3344
FBgn0035988	-0.684937	3.39016	14.5116	0.00739405	0.0493576	2.9857	23.4708	10.1097	0.918795	8.95971	15.7923
FBgn0034511	4.48766	3.78091	20.6192	0.00741032	0.0494371	1.83735	0.58072	1.29696	23.3875	50.0284	5.25212
FBgn0036853	0.497349	3.93609	14.4925	0.00741479	0.0494377	13.9715	11.445	12.4375	19.2947	17.4329	16.9075
FBgn0034658	0.798579	3.20984	14.4855	0.00742619	0.0494609	1.03351	15.4133	4.72227	1.46172	10.3787	21.9438
FBgn0035965	0.672524	2.89321	14.4793	0.00743135	0.0494609	5.93312	6.00078	5.08808	9.64734	8.22996	9.31712
FBgn0053222	0.701174	3.00544	14.4809	0.00742959	0.0494609	2.56016	11.5801	4.46458	3.13225	9.95881	15.9802
FBgn0035154	1.17705	6.88593	15.0269	0.00744834	0.0495448	69.5514	41.6667	99.6	244.733	111.206	142.599
FBgn0031398	-0.746233	2.25179	14.454	0.0074628	0.0496074	5.58861	5.8314	6.15226	3.84223	3.48658	3.20164
FBgn0034468	-0.731341	6.46884	14.4503	0.00746651	0.0496074	139.294	50.5953	121.116	140.534	43.785	35.7936
FBgn0031032	4.20133	0.887409	15.431	0.00747917	0.0496321	0	0	0.36581	8.18562	1.4595	0.971283
FBgn0038453	-0.622744	5.45859	14.4366	0.00748337	0.0496321	57.5321	57.7575	44.3627	29.8608	38.3119	35.5418
FBgn0261617	-0.544493	5.07847	14.4406	0.00747841	0.0496321	44.9003	34.0447	41.0372	28.3156	29.7576	24.2461
FBgn0004431	-4.34634	6.17109	20.6975	0.00751989	0.0498415	142.931	140.994	121.615	1.00232	17.3113	7.84221
FBgn0030869	-0.701363	4.11467	14.4004	0.00752814	0.0498415	23.5028	22.3093	17.6586	17.0395	10.9868	11.9792
FBgn0262123	-1.29874	0.711125	14.4133	0.00752419	0.0498415	1.68424	2.78262	2.1616	0.918795	0.973	0.755442
FBgn0035146	-0.484435	6.38565	14.3855	0.00754669	0.0498439	96.5376	105.038	91.0201	62.8957	73.2993	72.4145
FBgn0039381	-0.662445	4.80717	14.389	0.00754235	0.0498439	39.35	36.1982	27.1032	20.7982	22.5817	21.4761
FBgn0259176	-0.631348	6.88275	14.3849	0.00754744	0.0498439	175.773	111.764	143.597	94.5941	99.4486	82.4511
FBgn0263396	-0.528002	9.26	14.3824	0.00755051	0.0498439	917.03	592.698	655.797	609.37	469.067	434.271
FBgn0265464	-0.582327	3.93178	14.3909	0.00754001	0.0498439	20.7851	16.2602	17.6254	11.5685	13.0139	11.8712
FBgn0034763	-1.00345	4.06028	14.4425	0.00755651	0.0498544	25.1105	26.0114	15.1312	8.06033	13.8247	11.4396
FBgn0033473	0.540701	3.77314	14.365	0.00757239	0.0499222	10.6413	11.1547	11.5064	14.9513	17.7978	15.6125
FBgn0042102	1.24467	3.31908	14.5981	0.00757558	0.0499222	4.09577	4.69416	8.44688	18.7935	11.5138	12.0511	FDR < 0,05
FBgn0259678	-0.598054	3.67126	14.3467	0.00759546	0.050024	16.7658	13.3808	15.1977	13.1972	8.10833	9.3531	FDR > 0,05
FBgn0004828	-0.784596	9.18166	14.3183	0.00763106	0.0502293	899.269	769.285	529.626	482.785	403.673	399.125
FBgn0039726	0.49103	4.28764	14.3114	0.00763981	0.0502577	17.34	15.5101	15.6966	22.5105	23.6763	22.0877
FBgn0035383	-0.536952	4.36358	14.3037	0.00764957	0.0502927	26.4119	22.0916	23.2123	22.8863	15.2842	13.2023
FBgn0031452	-0.616168	3.10447	14.2871	0.007671	0.0503168	11.8662	9.4609	9.4778	8.18562	5.87854	6.29535
FBgn0037468	-0.633308	7.10524	14.2883	0.00766925	0.0503168	181.592	178.063	142.367	95.1788	122.395	106.05
FBgn0261514	-1.95503	0.786059	14.3053	0.00767027	0.0503168	2.87086	2.10511	2.79346	0.25058	1.17571	0.647522
FBgn0263873	-0.935116	2.74913	14.2925	0.00766454	0.0503168	9.33988	9.21893	7.54898	4.76098	5.67579	3.30956
FBgn0019982	0.652019	4.45239	14.2632	0.00770126	0.0504277	15.5792	15.8246	18.5898	35.0812	23.0682	22.8791
FBgn0039779	1.81572	1.3276	14.2754	0.00769251	0.0504277	0.727285	0.677507	1.56301	6.80743	1.98654	3.05774
FBgn0263392	-0.842883	3.98716	14.2649	0.00769909	0.0504277	22.7755	17.6394	20.4188	9.89792	14.7166	9.24517
FBgn0004646	-0.721446	6.68819	14.2328	0.0077403	0.0506247	152.385	104.989	128.133	68.7425	90.2863	73.7456
FBgn0039152	-0.806367	4.11687	14.2329	0.00774014	0.0506247	31.5029	17.833	16.927	14.116	11.0273	12.2669
FBgn0003044	-0.869645	3.39865	14.2285	0.00774612	0.0506336	15.4644	14.9777	10.1429	7.39212	6.20287	8.59765
FBgn0033862	-2.29725	0.318694	12.9053	0.00776372	0.0507194	0.229669	3.14557	2.09509	0	0.527042	0.791416
FBgn0260936	-0.61948	5.39114	14.2051	0.0077761	0.050771	48.9195	61.1934	42.6002	30.9467	36.1226	31.5127
FBgn0030678	0.610347	3.76112	14.1944	0.00779009	0.0508147	10.2968	10.2836	11.2403	19.4617	13.7436	15.9722
FBgn0036340	-0.525656	3.49092	14.1932	0.00779177	0.0508147	14.0864	12.2677	13.1359	9.73087	9.12187	8.6696
FBgn0033169	0.532855	3.62313	14.1788	0.00781035	0.0509066	10.2968	9.70287	9.87686	16.5801	14.3517	12.7706
FBgn0028481	-1.02154	1.35775	14.1687	0.00782719	0.0509577	3.44504	3.82308	2.69369	1.33643	1.62167	1.94257
FBgn0034725	-1.1442	3.11813	14.1684	0.00782416	0.0509577	13.3974	10.9611	11.1738	4.2181	7.90562	3.95708
FBgn0264895	-0.701287	4.35144	14.1591	0.00783607	0.0509862	32.9192	19.6961	23.312	15.2018	16.5005	14.4254
FBgn0028411	0.449098	5.5627	14.1381	0.00786368	0.0511365	42.9098	37.5774	39.0419	57.7588	53.6366	52.3054
FBgn0039665	0.518921	4.67641	14.1252	0.00788059	0.0512171	21.7037	19.9623	21.217	29.4432	33.3658	27.3758
FBgn0038179	-1.19933	5.94249	14.7648	0.00789514	0.0512528	110.165	91.9716	53.8073	27.6474	45.6094	39.283
FBgn0086655	-1.04395	2.85374	14.1165	0.00789271	0.0512528	9.87577	11.6628	7.18317	2.9652	6.40558	4.74849
FBgn0265834	1.6811	0.408368	14.1087	0.00790739	0.0513029	0.114835	0.967867	0.565342	0.167054	2.51358	3.23761
FBgn0028546	-0.472952	5.36963	14.0745	0.0079479	0.0515083	55.2737	38.6663	49.5506	40.9281	31.8657	31.3688
FBgn0038578	-0.533154	3.73392	14.0744	0.00794814	0.0515083	13.7801	18.0023	15.3308	9.77263	11.5544	10.9
FBgn0283536	0.55427	8.595	14.0705	0.00795319	0.0515116	326.054	263.405	335.88	598.636	392.484	403.298
FBgn0036288	-0.716196	3.11521	14.0483	0.00798317	0.0516172	8.84226	11.6386	11.6061	6.55685	7.09479	5.75575
FBgn0037067	-1.1004	2.40204	14.054	0.00797643	0.0516172	7.23458	4.18603	9.74384	4.42692	3.24333	2.44619
FBgn0051195	-0.515942	4.31551	14.0502	0.00798044	0.0516172	25.2636	23.0594	21.7158	15.9119	15.6491	17.4111
FBgn0031276	9.67882	1.07057	31.7406	0.00799579	0.0516693	0	0	0	7.89328	0.770291	3.77721
FBgn0027095	0.518202	7.71358	14.0156	0.00802709	0.051842	189.592	164.295	161.189	284.2	221.398	238.396
FBgn0260451	-0.966278	2.77352	13.9901	0.00806221	0.0520392	9.07193	11.6144	6.05249	3.25754	4.94608	5.53991
FBgn0028988	1.01896	4.19752	14.1404	0.00807247	0.0520757	13.8184	10.7675	11.3068	16.3295	33.7712	23.7784
FBgn0029504	-0.460466	5.20606	13.965	0.00809587	0.0521969	49.1213	38.006	39.9254	38.6807	28.3025	27.0212
FBgn0034066	0.466579	5.68976	13.9579	0.00810558	0.0522155	40.6131	46.1915	43.2321	60.8075	58.8665	59.608
FBgn0044511	0.534012	5.20206	13.9561	0.00810796	0.0522155	29.9335	26.8341	33.0226	48.4455	38.3524	43.9236
FBgn0015797	0.468051	5.67355	13.9289	0.00814528	0.0523665	44.4027	42.7797	41.0705	61.2251	55.3799	61.011
FBgn0047334	-2.59215	1.30719	14.4955	0.00814185	0.0523665	2.83259	6.07337	3.15927	1.12761	0.810833	0.179867
FBgn0262560	0.74424	2.35539	13.9329	0.0081406	0.0523665	4.93788	2.97619	3.39205	7.76799	6.3245	5.00031
FBgn0024836	-1.28492	2.36987	13.923	0.0081547	0.0523874	7.80875	7.3074	6.21877	1.50348	4.45958	3.20164
FBgn0034162	1.48781	6.63716	15.4858	0.00815778	0.0523874	51.2928	24.8984	80.844	179.499	128.274	132.166
FBgn0032717	-0.549676	3.77872	13.9082	0.00817407	0.0524622	18.718	15.4133	14.4329	12.3202	10.3381	10.6841
FBgn0005640	-0.619196	4.9774	13.9026	0.00818166	0.0524784	39.6562	39.2228	35.3506	22.8029	29.717	21.7999
FBgn0030151	0.58381	6.36757	13.8963	0.00819048	0.0524784	61.8193	66.2263	68.2401	117.021	100.584	81.1921
FBgn0030904	2.88262	-0.831288	13.7529	0.00818593	0.0524784	0.0382782	0.21777	0.0997663	0.668214	1.58112	0.467655
FBgn0036897	-0.649976	3.27556	13.8904	0.0081989	0.0525026	8.84226	15.3649	10.5752	4.05105	7.45966	11.2597
FBgn0023170	0.502538	12.0254	13.8867	0.00820376	0.052504	3703.11	2922.86	3628.1	5941.64	4551.86	4263.79
FBgn0283434	-2.76869	-0.362334	13.1982	0.00820862	0.0525055	0.584967	2.00414	0.907075	0.0750906	0	0.438444
FBgn0000542	-1.06084	3.01902	13.8531	0.00825099	0.0526694	8.53603	11.4692	12.5706	3.63342	7.62187	4.28084
FBgn0038809	-0.631464	6.69965	13.8579	0.00824392	0.0526694	143.16	126.936	108.479	71.1648	91.2187	82.2353
FBgn0086674	-1.04155	4.55749	14.1176	0.0082495	0.0526694	40.039	31.6009	23.179	13.7819	20.1897	12.0151
FBgn0250822	0.882237	1.95943	13.8595	0.00825284	0.0526694	0.650729	4.93612	2.26137	0.751741	5.79746	8.45376
FBgn0033028	-0.636836	4.12509	13.8381	0.00827168	0.0527599	23.809	17.0829	22.6469	13.2808	12.649	14.7851
FBgn0052296	-0.720996	3.52043	13.8305	0.00828262	0.0528	17.4166	12.5339	12.6371	9.60558	6.89208	9.31712
FBgn0035283	-0.897268	4.04235	13.8222	0.00829414	0.0528437	26.7947	17.5668	19.8202	9.56382	14.595	10.0726
FBgn0034436	0.692767	5.03101	13.8153	0.00830388	0.052876	29.168	14.0099	29.165	63.7727	31.2576	28.5269
FBgn0034145	-0.905832	4.03248	13.8036	0.00832053	0.0529225	15.7706	30.1249	18.6896	8.93737	14.595	9.49699
FBgn0260388	1.26577	3.62311	14.3273	0.00831646	0.0529225	8.0767	3.53204	10.0764	22.9205	12.4057	16.6557
FBgn0035591	0.663478	2.85125	13.7932	0.00833563	0.0529888	5.66517	5.49265	5.45389	9.06266	7.62183	9.64088
FBgn0031089	0.82508	4.96134	13.768	0.00837102	0.0531541	23.1583	15.1229	21.8156	77.5964	24.4466	24.5339
FBgn0262166	1.16325	2.17328	13.7712	0.0083677	0.0531541	2.9857	3.6295	1.66277	5.84687	5.75692	6.83495
FBgn0263705	-0.673086	4.47704	13.7602	0.00838216	0.053195	28.6321	24.608	28.5997	15.9119	20.9195	14.4973
FBgn0015509	-0.616531	5.65581	13.7526	0.00839309	0.053209	61.5896	64.218	56.8003	31.3643	48.6905	39.3549
FBgn0051739	-0.780096	3.21798	13.7523	0.00839375	0.053209	14.5074	8.92857	11.6727	7.51741	5.39204	7.37456
FBgn0028534	-0.634749	7.13963	13.741	0.00840965	0.0532682	153.495	179.104	179.879	126.084	116.071	90.9409
FBgn0085425	1.11431	2.21884	13.7398	0.0084125	0.0532682	2.48808	2.25029	3.39205	10.065	5.838	3.63332
FBgn0030136	0.574954	11.765	13.7263	0.00843083	0.0533544	2752.58	2846.06	2694.32	5128.84	3786.06	3674.04
FBgn0031306	-1.13276	1.19764	13.7218	0.00844268	0.0533996	3.8661	2.08091	3.25903	1.37819	1.29733	1.43894
FBgn0032518	0.591509	11.4579	13.7003	0.00846849	0.053533	2076.97	2197.49	2388.34	4095.94	3194.56	2923.85
FBgn0002734	-0.882064	2.41221	13.6911	0.00848261	0.0535624	7.92358	6.14596	6.35179	3.38283	4.58121	3.09372
FBgn0261260	-0.526328	5.92908	13.6926	0.00847966	0.0535624	76.4415	75.663	63.019	53.4571	50.6365	45.9021
FBgn0026630	-0.597116	3.78458	13.6754	0.00850477	0.0536245	17.1486	17.9055	14.3331	12.1949	10.0543	10.5762
FBgn0033192	-2.35579	-0.563271	13.7369	0.00849829	0.0536245	0.918676	0.774294	1.29696	0.12529	0.0810833	0.359734
FBgn0260748	0.531054	3.62866	13.674	0.00850665	0.0536245	11.6366	8.37205	10.1097	16.4548	14.7166	12.5907
FBgn0017418	-0.756208	5.8782	13.6678	0.00851567	0.0536516	89.2264	74.5742	57.5984	38.8817	50.4338	41.7292
FBgn0011591	-0.738514	3.73707	13.6556	0.00853372	0.0537354	17.7228	16.3812	15.231	6.97449	10.6219	12.5907
FBgn0037166	0.601681	3.18725	13.6449	0.00854962	0.0537757	7.96186	6.5331	6.91713	13.1555	9.20296	10.5402
FBgn0261641	-0.589032	4.00293	13.646	0.0085476	0.0537757	22.1248	18.2443	17.1598	12.1531	13.9058	12.159
FBgn0032269	-1.51883	2.19241	13.6532	0.0085667	0.0538234	2.1053	10.7433	5.38738	0.12529	3.48658	4.89239
FBgn0261268	-0.597105	4.70671	13.636	0.0085623	0.0538234	35.369	30.9476	27.6685	17.8747	22.379	21.9798
FBgn0036398	-0.482623	4.7551	13.6278	0.00857435	0.0538416	34.5269	26.568	32.5903	27.355	19.6222	20.9365
FBgn0029941	-0.558419	5.09902	13.6144	0.0085942	0.0539364	42.7567	43.8202	35.3173	31.1137	25.2575	26.9081
FBgn0051245	-1.3646	0.606237	13.6051	0.00863833	0.0541833	0.803842	3.14557	1.92882	0.12529	0.851375	1.65478
FBgn0250837	0.453158	6.68476	13.5737	0.00865468	0.0542558	91.2552	83.2124	85.2337	129.091	113.273	114.827
FBgn0036571	-0.628126	2.92561	13.5656	0.008667	0.054303	9.22504	9.79965	8.38037	5.1369	6.48667	6.07951
FBgn0003870	-0.608986	3.61321	13.5501	0.00869008	0.0543874	16.4597	12.8484	14.7987	8.81212	10.4192	9.64092
FBgn0043458	-0.647803	3.19401	13.5505	0.00868957	0.0543874	11.4452	12.2919	9.51105	7.05801	6.52721	7.5904
FBgn0005613	-1.28817	0.565937	13.5484	0.00870983	0.0543908	1.99047	2.44386	1.49649	0.584687	0.973	0.863363
FBgn0034573	-0.584577	6.332	13.5426	0.0087012	0.0543908	105.763	90.7375	92.9489	54.4177	72.4885	66.5509
FBgn0036735	-0.604521	3.3897	13.5415	0.00870301	0.0543908	14.7371	10.453	12.5373	8.31091	8.39212	8.02208
FBgn0037906	0.620905	4.85819	13.5376	0.00870864	0.0543908	24.1535	19.3089	23.2455	49.949	26.1088	30.9372
FBgn0034137	-1.04104	1.85648	13.5322	0.00871935	0.0544203	3.02398	6.43632	4.85529	1.21114	3.32442	2.3023
FBgn0031662	0.621376	4.81591	13.5272	0.00872438	0.0544217	25.6847	21.898	18.3903	40.8028	28.4602	33.4193
FBgn0004449	-0.753777	3.98739	13.5205	0.00873453	0.0544318	21.4358	18.1475	19.4544	8.26915	13.5004	13.8857
FBgn0031490	-2.05688	0.198628	13.5644	0.00873561	0.0544318	2.29669	2.03252	0.79813	0.375871	0.567583	0.287788
FBgn0033483	0.546376	4.03502	13.496	0.00877161	0.054626	15.7323	10.2352	13.4019	25.8098	15.4464	17.4111
FBgn0036765	0.800772	2.13773	13.4865	0.00878697	0.0546916	3.90437	2.37127	3.22578	6.72391	4.54067	5.32407
FBgn0050043	1.52582	2.33034	13.6721	0.00880063	0.0547466	3.55987	0.94367	2.92648	13.7819	2.95954	5.79172
FBgn0262574	0.826374	6.29124	13.4689	0.00881272	0.0547917	46.9673	60.1287	57.8977	136.316	93.3674	74.8967
FBgn0003598	-0.596898	3.39889	13.4512	0.00884012	0.0548183	14.3543	11.8806	11.6061	7.89328	8.757	8.34584
FBgn0004511	-1.85731	-0.569533	13.4814	0.00883972	0.0548183	0.459338	1.16144	1.13068	0.167054	0.24325	0.323761
FBgn0038490	-1.57264	0.839221	13.4696	0.00882754	0.0548183	2.87086	2.05672	2.69369	1.29467	0.364875	0.971283
FBgn0262874	-1.49636	-0.0227033	13.4888	0.00884604	0.0548183	0.956954	1.88734	1.09743	0.208817	0.648667	0.539602
FBgn0264855	-0.710428	4.59587	13.4474	0.00884573	0.0548183	36.1729	27.9956	25.5402	15.536	18.487	20.9006
FBgn0267330	0.519901	7.4346	13.4617	0.00882374	0.0548183	155.486	130.88	135.815	251.624	173.316	190.515
FBgn0003651	-0.607936	4.25323	13.4344	0.00886575	0.0549104	27.3689	18.0265	23.6114	15.1183	14.4328	15.4326
FBgn0031545	-0.725466	2.97451	13.43	0.00887521	0.0549178	2.87086	16.6957	8.34711	0.918795	7.17587	10.5042
FBgn0033931	2.16753	-1.16868	13.4825	0.00887663	0.0549178	0.191391	0.0967867	0.133022	0.835268	0.445958	0.647522
FBgn0039360	0.786452	5.3959	13.424	0.0088817	0.0549192	28.0196	23.3982	40.8377	58.9281	50.4338	50.6866
FBgn0031233	-0.555015	3.37735	13.4201	0.00888792	0.0549276	13.2442	12.3887	11.1406	8.8956	8.31104	7.91416
FBgn0259789	-0.722073	3.90201	13.4145	0.00889641	0.0549501	20.9764	19.4057	15.1645	10.5244	13.2977	9.85672
FBgn0038870	-0.560604	3.65957	13.4114	0.00890141	0.054951	16.0386	15.3649	13.4685	10.775	9.2435	10.4683
FBgn0031872	-0.643134	3.20741	13.4078	0.00890708	0.0549561	11.9045	11.2757	10.2759	6.01393	7.09479	8.38181
FBgn0001122	-0.472619	5.23845	13.3949	0.00892675	0.0550186	50.9483	39.2954	40.9375	34.4966	31.9469	28.455
FBgn0001989	0.57708	6.03389	13.3948	0.00892692	0.0550186	48.6133	49.4338	57.5319	97.7263	71.5966	67.8819
FBgn0030065	0.980911	3.68582	13.389	0.00893614	0.0550452	11.9428	5.61363	8.81269	15.703	20.433	14.4254
FBgn0034490	0.622086	4.33608	13.3858	0.00894096	0.0550452	13.3974	17.4458	16.9603	23.6798	27.8927	21.4402
FBgn0036534	-0.643315	6.54411	13.3633	0.00897605	0.0552012	137.533	108.909	94.7115	71.8748	80.7184	65.7235
FBgn0266449	0.494896	5.2737	13.3664	0.00897124	0.0552012	31.3115	29.2538	35.4835	47.7773	42.4877	45.4345
FBgn0030890	-0.692658	4.28977	13.3435	0.00900711	0.0553622	26.9478	24.5596	20.2526	17.3736	16.541	11.2237
FBgn0017545	0.509796	11.7728	13.3346	0.00902105	0.0554178	3076	2494.6	3067.81	4446.72	4205.91	3703.18
FBgn0000056	-1.32948	9.05613	14.1547	0.00906029	0.0556287	627.759	483.266	1049.83	612.091	252.086	168.408
FBgn0015001	1.19576	6.32242	13.9691	0.00907431	0.0556846	46.2018	25.2129	66.5441	184.469	71.8804	85.6168
FBgn0013718	-0.823628	4.04319	13.2941	0.00908521	0.0557205	27.2157	18.583	17.2263	10.065	13.5409	11.8353
FBgn0040388	-0.900169	2.38222	13.2916	0.00908999	0.0557205	5.47378	9.09795	5.62017	3.21578	2.95954	4.35279
FBgn0050088	-2.46347	2.36662	14.9386	0.00909614	0.055728	8.4212	10.1868	6.45155	0.292344	3.32442	1.65478
FBgn0036827	-0.715257	3.87395	13.2798	0.00910796	0.0557702	18.3352	18.5347	17.3261	13.1555	8.22996	11.9072
FBgn0000500	1.33907	0.656725	13.2773	0.00912345	0.0558048	1.07179	0.556524	0.997663	1.96288	2.18925	2.37425
FBgn0023167	-0.493098	7.38707	13.2726	0.00911945	0.0558048	205.86	200.857	180.278	134.77	138.004	144.11
FBgn0030703	-0.479947	6.86286	13.2659	0.00913017	0.0558157	137.763	143.97	124.841	97.8099	95.1918	98.3154
FBgn0035439	1.46079	0.385318	13.2711	0.00914194	0.0558576	0.650729	0.895277	0.432321	2.08817	1.82437	1.6188
FBgn0003975	-1.23462	0.897421	13.2503	0.00916443	0.0558987	3.3302	2.37127	1.82905	1.00232	1.05408	1.11518
FBgn0004638	-0.49437	5.59491	13.242	0.00916841	0.0558987	67.3313	51.6599	49.6504	46.8585	39.2443	34.8223
FBgn0020299	-0.746922	2.56349	13.2451	0.00916421	0.0558987	6.77524	8.66241	6.31853	2.79815	4.78392	5.61186
FBgn0040941	0.671012	11.2426	13.243	0.00916681	0.0558987	2281.03	1756.85	1500.92	3840.85	2393.78	2764.49
FBgn0027579	-0.590951	4.15439	13.2282	0.0091907	0.0559185	21.7037	24.0273	18.1575	11.3179	15.9329	15.2168
FBgn0030054	-0.624835	3.62692	13.2258	0.00919478	0.0559185	13.7801	15.8004	15.0315	10.3991	10.5814	8.05805
FBgn0033740	2.99996	0.527958	13.6311	0.0092004	0.0559185	0.727285	0.0241967	0.332554	1.87935	3.12171	2.33827
FBgn0034335	-1.67196	2.44919	13.7357	0.00918344	0.0559185	7.27285	3.58111	13.668	3.29931	2.47304	2.01451
FBgn0037721	0.510448	5.20309	13.2357	0.00917862	0.0559185	29.7039	32.7381	28.7327	39.5082	49.1365	40.8299
FBgn0038983	-0.882524	1.48223	13.2234	0.00920129	0.0559185	3.3302	4.04085	3.19252	1.83759	1.98654	1.87062
FBgn0032419	1.6976	1.67059	13.2479	0.00921391	0.0559352	0.114835	2.73422	1.56301	0.501161	6.40558	7.37456
FBgn0261444	-0.707396	4.24641	13.2163	0.00920984	0.0559352	30.0866	21.9464	18.357	14.7842	15.5275	12.7346
FBgn0039218	0.518019	6.00931	13.2079	0.00922353	0.0559636	56.9197	54.5151	46.7904	84.3203	69.0424	74.537
FBgn0003513	-1.88721	0.401699	13.2005	0.00927836	0.0562662	3.02401	1.86317	0.997663	0.417634	0.4865	0.647522
FBgn0031580	1.35087	5.42161	14.3975	0.00930872	0.0563276	27.522	11.2515	34.6522	72.5848	50.7176	60.1836
FBgn0034704	-0.547045	3.39049	13.1602	0.00930146	0.0563276	12.1725	13.6711	11.2736	7.51741	8.59483	9.2092
FBgn0051495	-0.995276	1.12893	13.1562	0.00931335	0.0563276	2.33497	3.09717	2.99299	1.37819	1.25679	1.54686
FBgn0052564	3.27486	3.07824	16.2402	0.00931005	0.0563276	0.535894	0.629114	1.96207	33.3689	11.149	2.94982
FBgn0085300	3.34752	3.22994	16.3299	0.00930595	0.0563276	0.765564	0.314557	1.99533	40.1764	10.8246	2.15841
FBgn0014023	0.433318	5.02312	13.1403	0.00933393	0.056399	30.6608	24.608	27.2695	42.014	35.8794	34.3187
FBgn0034802	-0.606643	8.57411	13.1345	0.00934352	0.056399	531.148	470.432	377.948	307.587	289.467	309.695
FBgn0085309	-2.00424	3.47613	15.1474	0.00934507	0.056399	23.12	22.9868	6.81736	3.34107	5.59475	4.31681
FBgn0264711	-0.840383	2.17182	13.1384	0.0093382	0.056399	4.78477	6.33953	5.95272	3.21578	2.59467	3.63332
FBgn0037447	-0.7493	6.90382	13.112	0.00938063	0.0565835	159.658	128.267	159.959	65.3179	104.476	100.33
FBgn0260944	0.474596	6.5012	13.1064	0.00939	0.0566098	78.432	69.0815	79.68	104.784	110.233	100.941
FBgn0035663	1.38833	0.383092	13.1156	0.00939533	0.0566118	0.803842	0.629114	0.631853	1.2529	2.35142	1.83465
FBgn0004049	-0.626368	3.9091	13.0784	0.00943668	0.0566501	20.4405	16.8167	17.1598	11.5267	13.7842	9.96464
FBgn0016076	-0.80236	4.75322	13.0878	0.00942093	0.0566501	39.7327	27.8262	34.6854	14.7007	22.2168	22.1956
FBgn0030362	0.680722	9.77367	13.0911	0.00941533	0.0566501	609.121	626.404	738.703	1452.7	890.862	933.799
FBgn0039068	-0.473956	5.06093	13.0807	0.00943281	0.0566501	40.8811	36.9725	37.3791	34.2042	26.9197	23.4907
FBgn0051272	1.17252	2.7159	13.081	0.00943306	0.0566501	2.56464	3.75049	5.62017	10.6079	9.12187	7.4465
FBgn0051609	-0.928954	1.9904	13.0981	0.00942844	0.0566501	1.37801	9.12215	3.99065	0.292344	3.28387	5.10823
FBgn0267791	-0.515953	5.65139	13.0802	0.00943364	0.0566501	57.111	69.0331	51.5126	37.0024	44.1904	42.2328
FBgn0054026	1.02212	4.29517	13.2807	0.00944847	0.0566908	12.6701	17.0345	8.77943	32.4084	23.1493	23.4187
FBgn0036638	-1.4157	0.499673	13.0785	0.0094583	0.0567198	2.22013	1.98413	1.59626	0.751741	0.973	0.467655
FBgn0030996	-0.756003	4.80181	13.0615	0.00946484	0.0567289	37.972	41.1827	25.7397	18.1671	23.7574	20.0372
FBgn0036780	-1.33783	0.812486	13.06	0.00948192	0.0567696	2.25841	2.08091	2.62718	1.7123	0.851375	0.539602
FBgn0069923	0.539072	8.86179	13.0485	0.00948666	0.0567696	446.285	298.781	393.512	596.674	561.786	493.987
FBgn0285926	-0.545327	6.15749	13.0486	0.00948656	0.0567696	103.083	71.2108	78.5826	68.0326	62.1098	44.8588
FBgn0010258	0.84464	1.95112	13.0459	0.00949719	0.0568026	0.803842	5.37166	2.29462	1.2529	5.39204	7.5904
FBgn0026324	0.46582	5.85656	13.0313	0.0095157	0.0568833	49.532	46.4092	49.9164	61.6845	71.1101	68.6373
FBgn0039635	0.480201	6.46779	13.0237	0.00952858	0.0569002	74.5276	67.8717	77.2856	121.531	101.476	88.027
FBgn0052695	0.657611	5.89473	13.0249	0.00952651	0.0569002	56.0393	30.4152	52.5768	82.6915	71.3128	63.637
FBgn0003965	0.504518	4.3943	13.0037	0.00956245	0.0570724	17.608	15.0261	19.0554	28.1903	24.6899	21.2603
FBgn0000273	-0.49849	5.46769	12.9992	0.00957003	0.0570876	61.8193	42.2474	50.781	43.8516	31.2171	35.182
FBgn0031698	-0.463093	4.84277	12.975	0.00961136	0.0572437	35.2925	32.4477	31.7922	22.761	24.2845	25.1454
FBgn0034091	-0.580189	3.60111	12.9755	0.00961062	0.0572437	14.4692	15.2439	13.668	8.81208	11.1895	8.95739
FBgn0040375	-0.709834	2.63086	12.976	0.00961024	0.0572437	7.50252	7.2832	7.9813	3.884	5.47312	4.56863
FBgn0085434	-1.30441	0.429252	12.9786	0.00962736	0.0572703	1.72252	1.52437	2.1616	0.542924	0.851375	0.791416
FBgn0086378	0.469596	7.01091	12.9635	0.009631	0.0572703	126.28	92.891	104.389	167.262	148.018	134.649
FBgn0260856	0.445649	5.14357	12.9691	0.00962138	0.0572703	30.5077	27.1971	31.6592	44.5198	39.2849	38.5635
FBgn0033814	-0.58861	5.19218	12.9495	0.00965517	0.0573539	45.5893	43.7234	41.8686	30.6543	33.6496	23.4187
FBgn0039711	-0.549024	3.13042	12.9518	0.00965135	0.0573539	11.3303	9.63028	9.84361	8.22739	6.811	6.25938
FBgn0001137	-0.906161	2.22884	12.9407	0.00967147	0.0574013	6.12451	4.3554	7.54898	3.50812	3.44604	2.69801
FBgn0001142	-0.739083	9.27948	12.9389	0.0096733	0.0574013	910.868	764.228	655.232	391.323	566.205	440.351
FBgn0033708	-1.79203	2.90082	13.9797	0.00970643	0.0575678	12.4787	10.7675	10.3757	1.21114	5.91908	3.5254
FBgn0029088	-0.818525	2.05066	12.917	0.00971273	0.057575	5.62689	5.71042	4.22344	2.79815	2.87846	3.12969
FBgn0038389	0.501955	4.10045	12.9003	0.00974023	0.0576647	13.1294	15.9698	13.4685	19.8794	20.5952	19.4976
FBgn0047338	-1.11021	1.95686	12.9094	0.00974314	0.0576647	2.06702	9.07375	3.3588	0.334107	2.39196	5.39602
FBgn0259716	0.527205	6.19627	12.9031	0.00973536	0.0576647	70.317	56.8138	52.5436	92.673	90.6106	76.6594
FBgn0030215	0.992729	1.60312	12.8881	0.00977516	0.0577938	0.497616	3.58111	1.92882	0.918795	4.17579	6.65509
FBgn0034894	0.731832	4.41315	12.8817	0.0097728	0.0577938	19.7133	15.1471	13.0694	22.7193	30.0819	26.7642
FBgn0025878	-0.599956	3.33303	12.8733	0.00978768	0.0578157	14.1629	10.332	11.7059	7.97681	8.51375	7.33858
FBgn0035743	-0.929827	6.41217	12.9886	0.00978906	0.0578157	125.591	52.4342	137.877	122.45	36.974	35.2899
FBgn0020279	-0.683125	6.18543	12.8639	0.00980393	0.0578607	100.48	97.7788	70.1025	46.5244	56.7583	64.5364
FBgn0020545	0.892295	5.13287	12.8647	0.00981593	0.0578607	18.297	27.802	26.5378	59.8052	38.3524	39.3909
FBgn0051675	-0.879876	1.67925	12.8608	0.0098118	0.0578607	3.90437	3.46012	4.78878	2.12993	2.27033	2.19438
FBgn0261262	-1.14845	1.46171	12.859	0.00981712	0.0578607	4.86133	2.75842	3.42531	2.33875	0.973	1.72673
FBgn0025373	-0.467547	5.45018	12.8365	0.00985221	0.0580373	60.135	44.1831	46.6241	46.1485	31.7441	33.0596
FBgn0039233	0.491154	4.5738	12.8257	0.00987134	0.0580896	22.699	17.5668	18.5898	33.5778	23.6358	26.4765
FBgn0039406	0.465581	8.08998	12.8281	0.00986707	0.0580896	229.516	223.021	232.555	338.409	304.63	306.35
FBgn0004856	-0.464934	6.2912	12.8099	0.00989938	0.058189	93.3988	94.6574	84.2693	63.7727	63.5693	69.7525
FBgn0004903	-0.665536	3.26803	12.7995	0.00991802	0.058189	11.7897	13.9373	9.44454	6.01393	7.94616	8.16597
FBgn0038007	2.88472	-0.988793	12.6185	0.00991334	0.058189	0.0382782	0.0241967	0.232788	1.29467	0.770291	0.395708
FBgn0050000	0.475043	5.99718	12.8096	0.0098999	0.058189	54.0488	52.8213	52.5436	82.608	76.6237	64.2486
FBgn0262801	0.471925	8.31309	12.8057	0.00990677	0.058189	267.871	248.863	280.277	400.72	361.105	349.086
FBgn0267486	-1.1037	1.43436	12.8015	0.00991904	0.058189	2.33497	5.17809	3.32554	1.21114	2.10817	1.47491
FBgn0038080	0.425672	5.691	12.7929	0.00992953	0.0582203	46.0486	41.4731	44.1632	65.1091	56.7989	56.0107
FBgn0023541	1.67142	0.862101	12.7913	0.00994668	0.0582606	0.497616	0.774294	1.26371	2.29699	1.70275	4.02903
FBgn0035617	-0.872618	2.649	12.7861	0.00994244	0.0582606	9.76094	7.01704	7.28294	4.34339	5.47312	3.30956
FBgn0020493	-0.568174	3.60877	12.7692	0.0099723	0.0582839	14.2395	15.4617	13.6015	11.2344	8.83804	9.3531
FBgn0032665	0.439574	6.0937	12.7668	0.00997638	0.0582839	57.5321	57.5881	58.2635	83.9444	78.3265	73.7456
FBgn0039313	-0.776037	6.82011	12.7745	0.00996247	0.0582839	144.462	127.879	150.381	53.8748	98.1514	102.74
FBgn0259213	-2.27772	-0.72915	12.8083	0.00997305	0.0582839	0.650729	1.16144	0.73162	0.25058	0.202708	0.0719469
FBgn0260986	-1.05326	2.05759	12.7703	0.00997154	0.0582839	6.96047	4.64085	4.91898	1.96288	2.78971	3.23761
FBgn0033448	1.30528	5.10468	13.8721	0.00998864	0.0583254	24.9191	7.71874	26.9369	72.7518	33.8523	40.0384
FBgn0032382	-0.622557	4.75948	12.7562	0.00999545	0.0583351	37.015	25.8179	35.1842	25.768	16.5005	21.7999
FBgn0031969	0.775439	2.51088	12.7532	0.0100016	0.0583408	4.24888	3.00039	4.82204	10.3991	6.3245	5.10823
FBgn0003891	-0.43717	6.39371	12.7356	0.0100325	0.0583585	114.605	81.5912	91.9513	88.079	67.0559	60.7951
FBgn0010611	0.66445	4.97272	12.7308	0.0100413	0.0583585	22.8904	25.6485	24.1102	39.5499	45.8932	29.9659
FBgn0030801	-0.772675	2.34837	12.739	0.0100273	0.0583585	7.1963	6.02497	5.75319	4.00929	3.04062	4.065
FBgn0031263	0.526024	7.69672	12.7221	0.0100571	0.0583585	173.056	153.649	173.826	320.492	224.966	198.465
FBgn0037899	0.457858	7.53948	12.7234	0.0100547	0.0583585	159.467	156.214	153.64	228.237	210.938	207.387
FBgn0038056	0.597179	3.08507	12.7365	0.0100313	0.0583585	6.46901	7.37999	6.25202	10.775	10.176	9.49699
FBgn0039882	0.752138	2.83794	12.7201	0.0100613	0.0583585	4.70822	5.0813	5.78645	11.6102	7.50021	7.87818
FBgn0045862	-0.687327	2.86412	12.7208	0.0100599	0.0583585	10.7179	8.0091	7.9813	5.30395	5.43258	5.79172
FBgn0085212	0.605105	3.69777	12.7341	0.0100353	0.0583585	12.0193	9.84805	8.8792	15.8701	14.2301	16.6557
FBgn0259933	-1.57252	4.11851	14.2661	0.0100376	0.0583585	28.9	27.7778	20.0198	4.34339	14.7572	7.87818
FBgn0263321	1.26608	1.21697	12.7484	0.0100146	0.0583585	1.37801	1.57278	0.897897	4.55221	2.79737	2.44619
FBgn0261822	-0.623056	8.4842	12.7165	0.0100671	0.0583627	530.574	402.657	368.237	297.23	310.144	239.295
FBgn0037915	-1.02113	1.51117	12.7232	0.0100824	0.0584162	0.995233	6.50891	3.52508	0.375871	2.22979	2.80593
FBgn0050099	1.51846	0.882568	12.7375	0.0100919	0.0584162	0.114835	2.12931	0.831386	0.668214	2.83792	4.02903
FBgn0267033	-0.687019	5.60877	12.7033	0.0100912	0.0584162	80.4225	47.2077	52.1113	45.4804	41.839	25.3253
FBgn0085400	-0.978179	1.30924	12.6964	0.0101082	0.0584509	3.21537	3.12137	3.19252	1.21114	1.98654	1.65478
FBgn0262007	-6.02637	3.70022	19.099	0.0101059	0.0584509	41.8763	29.1328	4.45623	1.62877	0.24325	0.0359734
FBgn0044020	0.72055	5.87697	12.6866	0.0101218	0.0584698	57.7235	32.109	44.5623	69.7031	79.0968	69.105
FBgn0265042	0.473742	4.70827	12.6872	0.0101206	0.0584698	22.3162	19.6961	22.78	36.8771	29.4738	25.3613
FBgn0001301	-1.26077	2.93949	12.8488	0.0101468	0.0585316	13.7419	11.1063	7.0169	2.75638	5.75692	5.1442
FBgn0001990	-0.764502	1.84397	12.6739	0.0101468	0.0585316	4.13404	4.3796	4.75553	2.33875	2.71629	2.73398
FBgn0010240	-1.29041	1.07371	12.6769	0.010148	0.0585316	3.25365	3.36334	1.92882	0.751741	1.25679	1.54686
FBgn0010612	0.601722	8.61776	12.6663	0.010159	0.0585653	303.546	257.066	355.268	634.553	425.728	380.491
FBgn0027081	0.483185	5.87654	12.6582	0.0101739	0.0586214	48.5367	48.2724	48.7525	82.1486	62.6369	61.8024
FBgn0036152	-0.819016	2.88808	12.6538	0.0101824	0.0586408	11.5983	8.15428	8.31386	5.471	6.44612	3.99305
FBgn0011754	-0.443566	5.20481	12.6446	0.0101991	0.0586686	42.1442	43.9412	41.137	31.8655	32.3522	29.3903
FBgn0031981	-0.760666	2.23444	12.6436	0.0102019	0.0586686	5.81828	5.68622	5.91947	2.79815	3.28387	4.24487
FBgn0035359	0.852269	5.91739	12.6426	0.0102028	0.0586686	27.6368	51.1276	52.7099	78.9746	72.8128	78.9977
FBgn0041184	0.796953	4.95003	12.6299	0.0102263	0.0587145	24.6129	22.8901	19.3547	44.9374	46.9878	26.3685
FBgn0263232	-0.571129	4.27692	12.6312	0.0102238	0.0587145	28.3259	21.2931	19.3037	18.3759	15.9329	12.655
FBgn0278608	-0.763783	4.70758	12.635	0.0102168	0.0587145	41.3787	26.1324	31.2269	17.5823	23.4736	16.5478
FBgn0052485	1.1639	1.04778	12.6258	0.0102406	0.0587668	0.956954	1.71796	1.09743	2.5058	2.14871	3.59734
FBgn0053556	-0.6356	3.78298	12.5939	0.0102935	0.0590401	18.6415	17.7362	13.5017	11.3596	11.3922	9.49699
FBgn0053200	-2.13668	-0.0628924	12.636	0.0103263	0.0591988	1.91391	1.04046	1.36347	0.208817	0.608125	0.143894
FBgn0003317	-0.686877	3.57196	12.559	0.0103591	0.0593563	15.4644	14.7842	13.3354	6.76567	11.0679	9.46102
FBgn0034068	-0.709102	4.10875	12.555	0.0103664	0.0593683	23.1966	24.729	15.9626	10.8167	13.7436	14.5692
FBgn0035481	-0.918485	2.53894	12.5513	0.0103744	0.0593841	6.69868	9.53349	5.8197	1.92112	5.02717	5.32407
FBgn0052676	-0.555942	5.19673	12.5446	0.0103861	0.0594213	48.9961	39.1744	41.8686	33.9954	32.9604	22.6273
FBgn0085421	-0.881317	1.36777	12.5416	0.0103957	0.0594458	2.94742	3.82308	2.95973	1.41996	1.98654	1.83465
FBgn0261573	-0.498901	3.76583	12.5309	0.0104122	0.0594805	15.8089	15.0019	16.7275	10.4408	11.3111	11.8712
FBgn0266581	0.444699	4.66864	12.5308	0.0104122	0.0594805	21.742	21.3415	21.1172	32.7425	28.0954	27.1959
FBgn0036118	0.550277	4.35318	12.5217	0.0104296	0.0595026	16.3065	18.704	14.6656	24.181	26.3115	22.0877
FBgn0266101	-0.732652	2.95395	12.523	0.0104276	0.0595026	9.9906	8.44464	10.2427	4.51045	6.68937	6.15146
FBgn0270928	-0.815752	1.91678	12.5214	0.0104319	0.0595026	5.26214	4.48064	4.40325	2.30379	2.6944	3.03886
FBgn0026573	-0.684401	3.75337	12.5061	0.0104596	0.0595109	19.0625	14.8084	15.6633	8.64502	9.97325	12.3029
FBgn0026761	0.530311	4.74605	12.5123	0.0104475	0.0595109	24.9574	18.3169	22.4474	34.6219	27.4062	32.9157
FBgn0033484	-1.31827	0.990301	12.5122	0.0104576	0.0595109	3.90437	1.95993	2.39439	0.877031	1.29733	1.04323
FBgn0051323	1.83114	7.23603	14.5461	0.010447	0.0595109	56.6455	18.7933	94.5215	477.167	145.485	111.746
FBgn0263108	-0.502965	5.53067	12.5091	0.0104535	0.0595109	56.6517	55.12	50.382	39.3412	41.9606	33.4553
FBgn0005593	0.461581	11.364	12.4917	0.0104869	0.0595466	2342.43	2133.2	2156.81	3308.83	3055.42	2817.33
FBgn0010909	-0.477474	6.00678	12.4973	0.0104762	0.0595466	78.2023	76.4857	69.6369	50.2832	58.5827	52.1615
FBgn0034803	0.668865	3.95748	12.4956	0.0104794	0.0595466	13.0529	12.5339	9.74384	24.3898	15.8112	17.3392
FBgn0036886	0.594146	2.86806	12.4942	0.0104827	0.0595466	6.46901	5.05711	5.71993	10.065	7.66237	8.48973
FBgn0033926	0.625013	10.2758	12.4863	0.0104974	0.0595762	960.093	852.183	1033.41	2129.43	1186.57	1276.09
FBgn0020235	0.623614	7.5426	12.4804	0.0105086	0.0595801	144.041	116.531	168.904	306.293	212.682	169.903
FBgn0028982	-0.466346	5.11241	12.4818	0.0105059	0.0595801	41.417	40.6988	37.8447	30.529	30.609	26.0088
FBgn0038803	0.810048	4.47528	12.4742	0.0105205	0.059618	18.9477	16.2844	12.8366	21.0487	34.8253	29.1745
FBgn0016660	-1.11208	0.954803	12.4753	0.0105269	0.0596241	2.56464	2.85521	2.19486	1.00232	1.50004	1.00726
[truncated: 922 more rows]
