# Supplementary material for: TDP-43-mediated amyotrophic lateral sclerosis: new/hidden insights from Drosophila
Source: Front Cell Dev Biol. 2025 Oct 16;13:1677090. doi: 10.3389/fcell.2025.1677090 (PMC12573270; doi:10.3389/fcell.2025.1677090)
Supplement: Supplementary file 10 [file Table5.xlsx]

## Sheet: Table S6 - BP
Enrichment FDR	nGenes	Pathway Genes	Fold Enrichment	Pathway	URL	Genes
0.0302212	2	20	69.84	GO:0030042 actin filament depolymerization	http://amigo.geneontology.org/amigo/term/GO:0030042	Mical tmod
0.0130333	3	50	41.904	GO:0030239 myofibril assembly	http://amigo.geneontology.org/amigo/term/GO:0030239	tmod Mical how
0.0130333	3	50	41.904	GO:0055002 striated muscle cell development	http://amigo.geneontology.org/amigo/term/GO:0055002	tmod Mical how
0.0182354	3	64	32.7375	GO:0055001 muscle cell development	http://amigo.geneontology.org/amigo/term/GO:0055001	tmod Mical how
0.0302212	3	89	23.5416	GO:0051146 striated muscle cell differentiation	http://amigo.geneontology.org/amigo/term/GO:0051146	tmod Mical how
0.0302212	3	101	20.7446	GO:0031032 actomyosin structure organization	http://amigo.geneontology.org/amigo/term/GO:0031032	tmod Mical how
0.0358043	3	112	18.7071	GO:0042692 muscle cell differentiation	http://amigo.geneontology.org/amigo/term/GO:0042692	tmod how Mical
0.0302212	4	240	11.64	GO:0061061 muscle structure development	http://amigo.geneontology.org/amigo/term/GO:0061061	tmod how skd Mical

## Sheet: Table S6 _ CC
Enrichment FDR	nGenes	Pathway Genes	Fold Enrichment	Pathway	URL	Genes
0.0177978	2	15	93.12	GO:0031430 M band	http://amigo.geneontology.org/amigo/term/GO:0031430	zormin tmod
0.0194602	2	22	63.4909	GO:0031672 A band	http://amigo.geneontology.org/amigo/term/GO:0031672	zormin tmod
